# Supplementary material for: De Novo Assembly of Auricularia polytricha Transcriptome Using Illumina Sequencing for Gene Discovery and SSR Marker Identification
Source: PLoS One. 2014 Mar 13;9(3):e91740. doi: 10.1371/journal.pone.0091740 (PMC3953639; doi:10.1371/journal.pone.0091740)
Supplement: Table S1 — Gene-specific primers for semi-quantitaive RT-PCR. (XLS) [file pone.0091740.s001.xls]

## Sheet: primers
Table S1. Gene-specific primers for semi-quantitaive RT-PCR.
EST ID	Forward primer (5'-3')	Reverse primer (5'-3')
comp28675_c0	GCGACGATCTTGACCTTCA	GACGACGTACAACTCGATCTT
comp26162_c0	CGAGATCAAGAAGGCCATCAA	GCTTGATGAAGTTGTCGTTGAG
comp29169_c0	CAGGAAGAGTCGCAGTATCA	GACGACTCGGATTGGACATA
comp27863_c1	CGTGGTGCTATCTTTATTGGTAAC	TTCAGACGAGGAGGTAGAAGA
comp29186_c0	GAGAAGGTTACGTGGACCATAC	CCTCCAGTCTCCCTTAGTGTTA
comp10899_c0	CGTCCCAGGTGTTGATGTT	GTCGCGCAAGATTGTCTTTG
comp29269_c0	ACAAGTCCAAGTCGGTCAAG	CGCTTCCCTCTGCGTAAAT
comp27971_c0	CCATGCTTCTCTGCGATCTT	AACCAAGTGGAACTCCATCC
comp28312_c0	GCATCGACGTCAAGTACCAA	GTTGCTCAGAACACCGAACT
comp21959_c0	GCGACCGACGCCAAATC	ATTGCGACCGAGAGTGGA
comp25466_c0	ACTTCAGGTAGCACGACTCT	CCACGCTCTCATCTTCTTGTATC
comp25058_c0	CCAAGAAAGCACTGCTACAAAC	CGACATCGGGATCGATATGC
comp29364_c0	CCAGTGATCAAGACAGAGGATAC	TATATGGTGCAAGCGAAGTGA
comp30960_c0	GAGATCCTCGTTTGTCGAGTTC	AGGGCGACGATTCGTAATTC
comp21593_c0	ACAGAGTGTTGTTGCTGGTTA	GCTTCTCGAATATCAGGGATGG
comp28003_c0	TTGCATCTTCTGGGTCGATTAT	GCTTTGACGCTCAAGGATCTA
comp22025_c1	TTAACTGCCACACGACAGAG	CGCCTTACGAGCCTTGTT
comp29357_c0	GAGGTCCATGAGCGACTTG	CGCTGCTGCTGGAGAATAA
comp30604_c0	CAGTGTCTTCGGCCCTAAAG	GGTCGCGCTATCGTCTAATATG
comp30326_c1	TGCTGTCTGCTTGATCATCTC	GATACGGCTGTTGCAATTCAC
comp30280_c0	AACCAAGTAGTGTTCTCGTACTC	ATAGGTCGAGTGGCGATTTG
comp25704_c0	CGAGCCTGATGCGTTGAT	GATGGTAGATACCTCCTTGACTTG
