# Supplementary material for: De Novo Assembly of Auricularia polytricha Transcriptome Using Illumina Sequencing for Gene Discovery and SSR Marker Identification
Source: PLoS One. 2014 Mar 13;9(3):e91740. doi: 10.1371/journal.pone.0091740 (PMC3953639; doi:10.1371/journal.pone.0091740)
Supplement: Table S2 — Species distribution in Basidiomycota of transcriptome sequences with top BLASTx hits against nr database. (XLS) [file pone.0091740.s002.xls]

## Sheet: Sheet1
Table S2. Species distribution in Basidiomycota of transcriptome sequences with top BLASTx hits against nr database.
Subphyla	Species	Num. of annotated unigenes
Agaricomycotina	Agaricomycetes
	Agaricus bisporus	23
	Auricularia auricula	2
	Auricularia delicata	26430
	Auricularia polytricha	2
	Cantharellus cibarius	1
	Ceriporiopsis subvermispora	38
	Coniophora puteana	36
	Coprinopsis cinerea	32
	Dichomitus squalens	40
	Fibroporia radiculosa	28
	Flammulina velutipes	1
	Fomes fomentarius	1
	Fomitiporia mediterranea	52
	Fomitopsis pinicola	41
	Ganoderma lucidum	1
	Gloeophyllum trabeum	86
	Laccaria bicolor	31
	Lactarius indigo	1
	Moniliophthora perniciosa	24
	Moniliophthora roreri	56
	Phanerochaete carnosa	30
	Phanerochaete chrysosporium	4
	Phanerochaete chrysosporium	4
	Phlebia radiata	2
	Piriformospora indica	50
	Postia placenta	8
	Punctularia strigosozonata	44
	Rhizoctonia solani	44
	Schizophyllum commune	41
	Serpula lacrymans	69
	Stereum hirsutum	40
	Trametes versicolor	49
	Dacrymycetes
	Dacryopinax sp.	28
	Tremellomycetes
	Cryptococcus gattii	2
	Cryptococcus neoformans	7
	Tremella mesenterica	3
	Trichosporon asahii	3
Pucciniomycotina	Pucciniomycetes
	Melampsora laricis	5
	Puccinia graminis	3
	Microbotryomycetes
	Rhodosporidium toruloides	9
	Rhodotorula glutinis	2
	Microbotryum cf.	2
	Mixiomycetes
	Mixia osmundae	3
Ustilaginomycotina	Exobasidiomycetes
	Malassezia globosa	1
	Malassezia sympodialis	1
	Ustilaginomycetes
	Pseudozyma antarctica	2
	Pseudozyma flocculosa	2
	Pseudozyma hubeiensis	1
	Sporisorium reilianum	2
	Ustilago hordei	1
Total		27388
