# Supplementary material for: De Novo Assembly of Auricularia polytricha Transcriptome Using Illumina Sequencing for Gene Discovery and SSR Marker Identification
Source: PLoS One. 2014 Mar 13;9(3):e91740. doi: 10.1371/journal.pone.0091740 (PMC3953639; doi:10.1371/journal.pone.0091740)
Supplement: Table S3 — 11,513 ESTs from the A. polytricha transcriptome annotated by Gene Ontology (GO). (XLS) [file pone.0091740.s003.xls]

## Sheet: Sheet1
Table S3. 11,513 ESTs from the A. polytricha transcriptome annotated by Gene Ontology (GO).
EST ID	Function description	GO number	GO name	GO term type
comp17_c0	p-loop containing nucleoside triphosphate hydrolase protein	GO:0000166	nucleotide binding	Molecula function
comp17_c0	p-loop containing nucleoside triphosphate hydrolase protein	GO:0004386	helicase activity	Molecula function
comp45_c0	photosystem ii 32 kda protein	GO:0006118	electron transport	Biological process
comp45_c0	photosystem ii 32 kda protein	GO:0009772	photosynthetic electron transport in photosystem II	Biological process
comp45_c0	photosystem ii 32 kda protein	GO:0009507	chloroplast	Cellular component
comp45_c0	photosystem ii 32 kda protein	GO:0045156	electron transporter, transferring electrons within the cyclic electron transport pathway of photosynthesis activity	Molecula function
comp57_c0	cytochrome p450	GO:0006118	electron transport	Biological process
comp57_c0	cytochrome p450	GO:0055114	oxidation-reduction process	Biological process
comp57_c0	cytochrome p450	GO:0005506	iron ion binding	Molecula function
comp57_c0	cytochrome p450	GO:0009055	electron carrier activity	Molecula function
comp57_c0	cytochrome p450	GO:0016491	oxidoreductase activity	Molecula function
comp57_c0	cytochrome p450	GO:0020037	heme binding	Molecula function
comp85_c0	40s ribosomal protein s19	GO:0006412	translation	Biological process
comp85_c0	40s ribosomal protein s19	GO:0042254	ribosome biogenesis	Biological process
comp85_c0	40s ribosomal protein s19	GO:0005840	ribosome	Cellular component
comp85_c0	40s ribosomal protein s19	GO:0003735	structural constituent of ribosome	Molecula function
comp101_c0	s-adenosyl-l-methionine-dependent methyltransferase	GO:0008171	O-methyltransferase activity	Molecula function
comp108_c0	mfs general substrate transporter	GO:0055085	transmembrane transport	Biological process
comp108_c1	mfs general substrate transporter	GO:0055085	transmembrane transport	Biological process
comp108_c0	mfs general substrate transporter	GO:0016021	integral to membrane	Cellular component
comp108_c1	mfs general substrate transporter	GO:0016021	integral to membrane	Cellular component
comp130_c0	protein	GO:0005515	protein binding	Molecula function
comp145_c0	glutamate 5-kinase	GO:0000051	urea cycle intermediate metabolic process	Biological process
comp145_c0	glutamate 5-kinase	GO:0006537	glutamate biosynthetic process	Biological process
comp145_c0	glutamate 5-kinase	GO:0006561	proline biosynthetic process	Biological process
comp145_c0	glutamate 5-kinase	GO:0016310	phosphorylation	Biological process
comp145_c0	glutamate 5-kinase	GO:0005737	cytoplasm	Cellular component
comp145_c0	glutamate 5-kinase	GO:0003723	RNA binding	Molecula function
comp145_c0	glutamate 5-kinase	GO:0004349	glutamate 5-kinase activity	Molecula function
comp172_c0	multidrug resistance-associated abc transporter	GO:0017111	nucleoside-triphosphatase activity	Molecula function
comp179_c0	sensor histidine kinase response	GO:0000160	phosphorelay signal transduction system	Biological process
comp179_c0	sensor histidine kinase response	GO:0006355	regulation of transcription, DNA-dependent	Biological process
comp179_c0	sensor histidine kinase response	GO:0009584	detection of visible light	Biological process
comp179_c0	sensor histidine kinase response	GO:0018298	protein-chromophore linkage	Biological process
comp179_c0	sensor histidine kinase response	GO:0023014	signal transduction by phosphorylation	Biological process
comp179_c0	sensor histidine kinase response	GO:0035556	intracellular signal transduction	Biological process
comp179_c0	sensor histidine kinase response	GO:0009365	protein histidine kinase complex	Cellular component
comp179_c0	sensor histidine kinase response	GO:0016020	membrane	Cellular component
comp179_c0	sensor histidine kinase response	GO:0000155	phosphorelay sensor kinase activity	Molecula function
comp179_c0	sensor histidine kinase response	GO:0000156	phosphorelay response regulator activity	Molecula function
comp179_c0	sensor histidine kinase response	GO:0005524	ATP binding	Molecula function
comp179_c0	sensor histidine kinase response	GO:0009881	photoreceptor activity	Molecula function
comp179_c0	sensor histidine kinase response	GO:0045449	NA	NA
comp196_c0	cytochrome p450	GO:0006118	electron transport	Biological process
comp196_c0	cytochrome p450	GO:0055114	oxidation-reduction process	Biological process
comp196_c0	cytochrome p450	GO:0005506	iron ion binding	Molecula function
comp196_c0	cytochrome p450	GO:0009055	electron carrier activity	Molecula function
comp196_c0	cytochrome p450	GO:0020037	heme binding	Molecula function
comp203_c0	hypothetical protein AURDEDRAFT_122664 [Auricularia delicata TFB-10046 SS5]	GO:0009279	cell outer membrane	Cellular component
comp203_c0	hypothetical protein AURDEDRAFT_122664 [Auricularia delicata TFB-10046 SS5]	GO:0016021	integral to membrane	Cellular component
comp222_c0	nad-dependent glyceraldehyde-3-phosphate partial	GO:0006094	gluconeogenesis	Biological process
comp222_c0	nad-dependent glyceraldehyde-3-phosphate partial	GO:0006096	glycolysis	Biological process
comp222_c0	nad-dependent glyceraldehyde-3-phosphate partial	GO:0055114	oxidation-reduction process	Biological process
comp222_c0	nad-dependent glyceraldehyde-3-phosphate partial	GO:0005737	cytoplasm	Cellular component
comp222_c0	nad-dependent glyceraldehyde-3-phosphate partial	GO:0004365	glyceraldehyde-3-phosphate dehydrogenase (NAD+) (phosphorylating) activity	Molecula function
comp222_c0	nad-dependent glyceraldehyde-3-phosphate partial	GO:0050661	NADP binding	Molecula function
comp222_c0	nad-dependent glyceraldehyde-3-phosphate partial	GO:0051287	NAD binding	Molecula function
comp264_c0	urea transporter	GO:0055085	transmembrane transport	Biological process
comp264_c0	urea transporter	GO:0016021	integral to membrane	Cellular component
comp264_c0	urea transporter	GO:0005215	transporter activity	Molecula function
comp274_c0	cytochrome p450	GO:0006118	electron transport	Biological process
comp274_c0	cytochrome p450	GO:0055114	oxidation-reduction process	Biological process
comp274_c0	cytochrome p450	GO:0005506	iron ion binding	Molecula function
comp274_c0	cytochrome p450	GO:0009055	electron carrier activity	Molecula function
comp274_c0	cytochrome p450	GO:0020037	heme binding	Molecula function
comp284_c0	mfs general substrate transporter	GO:0055085	transmembrane transport	Biological process
comp284_c0	mfs general substrate transporter	GO:0016021	integral to membrane	Cellular component
comp288_c0	mcm-domain-containing protein	GO:0006270	DNA replication initiation	Biological process
comp288_c0	mcm-domain-containing protein	GO:0005634	nucleus	Cellular component
comp288_c0	mcm-domain-containing protein	GO:0005657	replication fork	Cellular component
comp288_c0	mcm-domain-containing protein	GO:0042555	MCM complex	Cellular component
comp288_c0	mcm-domain-containing protein	GO:0003677	DNA binding	Molecula function
comp288_c0	mcm-domain-containing protein	GO:0003678	DNA helicase activity	Molecula function
comp288_c0	mcm-domain-containing protein	GO:0005524	ATP binding	Molecula function
comp310_c0	hypothetical protein AURDEDRAFT_182821 [Auricularia delicata TFB-10046 SS5]	GO:0003924	GTPase activity	Molecula function
comp310_c0	hypothetical protein AURDEDRAFT_182821 [Auricularia delicata TFB-10046 SS5]	GO:0005525	GTP binding	Molecula function
comp317_c0	mop flippase	GO:0006855	drug transmembrane transport	Biological process
comp317_c0	mop flippase	GO:0016020	membrane	Cellular component
comp317_c0	mop flippase	GO:0015238	drug transmembrane transporter activity	Molecula function
comp317_c0	mop flippase	GO:0015297	antiporter activity	Molecula function
comp318_c0	related to sen1 protein	GO:0006357	regulation of transcription from RNA polymerase II promoter	Biological process
comp318_c0	related to sen1 protein	GO:0006364	rRNA processing	Biological process
comp318_c0	related to sen1 protein	GO:0006369	termination of RNA polymerase II transcription	Biological process
comp318_c0	related to sen1 protein	GO:0008033	tRNA processing	Biological process
comp318_c0	related to sen1 protein	GO:0016180	snRNA processing	Biological process
comp318_c0	related to sen1 protein	GO:0043144	snoRNA processing	Biological process
comp318_c0	related to sen1 protein	GO:0005634	nucleus	Cellular component
comp318_c0	related to sen1 protein	GO:0000981	sequence-specific DNA binding RNA polymerase II transcription factor activity	Molecula function
comp318_c0	related to sen1 protein	GO:0004386	helicase activity	Molecula function
comp318_c0	related to sen1 protein	GO:0005524	ATP binding	Molecula function
comp318_c0	related to sen1 protein	GO:0008270	zinc ion binding	Molecula function
comp328_c0	modular protein with glycoside hydrolase family 13 and glycosyltransferase family 5 domains	GO:0005975	carbohydrate metabolic process	Biological process
comp328_c0	modular protein with glycoside hydrolase family 13 and glycosyltransferase family 5 domains	GO:0016740	transferase activity	Molecula function
comp328_c0	modular protein with glycoside hydrolase family 13 and glycosyltransferase family 5 domains	GO:0016787	hydrolase activity	Molecula function
comp328_c0	modular protein with glycoside hydrolase family 13 and glycosyltransferase family 5 domains	GO:0043169	cation binding	Molecula function
comp352_c0	dnase i-like protein	GO:0006281	DNA repair	Biological process
comp352_c0	dnase i-like protein	GO:0004518	nuclease activity	Molecula function
comp354_c0	metalloprotease mep2	GO:0006508	proteolysis	Biological process
comp354_c0	metalloprotease mep2	GO:0005615	extracellular space	Cellular component
comp354_c0	metalloprotease mep2	GO:0004222	metalloendopeptidase activity	Molecula function
comp354_c0	metalloprotease mep2	GO:0008270	zinc ion binding	Molecula function
comp363_c0	prenyltransferase and squalene oxidase repeat protein	GO:0003824	catalytic activity	Molecula function
comp397_c0	glycosyltransferase family 2 protein	GO:0016740	transferase activity	Molecula function
comp409_c0	glycosyltransferase family 2 protein	GO:0016740	transferase activity	Molecula function
comp413_c0	glycoside hydrolase family 2 protein	GO:0005975	carbohydrate metabolic process	Biological process
comp413_c0	glycoside hydrolase family 2 protein	GO:0004553	hydrolase activity, hydrolyzing O-glycosyl compounds	Molecula function
comp418_c0	ku70-like protein	GO:0000723	telomere maintenance	Biological process
comp418_c0	ku70-like protein	GO:0006303	double-strand break repair via nonhomologous end joining	Biological process
comp418_c0	ku70-like protein	GO:0043564	Ku70:Ku80 complex	Cellular component
comp418_c0	ku70-like protein	GO:0003684	damaged DNA binding	Molecula function
comp418_c0	ku70-like protein	GO:0042162	telomeric DNA binding	Molecula function
comp453_c0	galactan -beta-galactosidase	GO:0005975	carbohydrate metabolic process	Biological process
comp453_c0	galactan -beta-galactosidase	GO:0004553	hydrolase activity, hydrolyzing O-glycosyl compounds	Molecula function
comp453_c0	galactan -beta-galactosidase	GO:0030246	carbohydrate binding	Molecula function
comp470_c0	mitotic chromosome condensation-related protein	GO:0006446	regulation of translational initiation	Biological process
comp470_c0	mitotic chromosome condensation-related protein	GO:0007076	mitotic chromosome condensation	Biological process
comp470_c0	mitotic chromosome condensation-related protein	GO:0051301	cell division	Biological process
comp470_c1	related to subunit of condensin protein complex	GO:0007076	mitotic chromosome condensation	Biological process
comp470_c1	related to subunit of condensin protein complex	GO:0051301	cell division	Biological process
comp470_c0	mitotic chromosome condensation-related protein	GO:0005634	nucleus	Cellular component
comp470_c0	mitotic chromosome condensation-related protein	GO:0005840	ribosome	Cellular component
comp470_c0	mitotic chromosome condensation-related protein	GO:0005852	eukaryotic translation initiation factor 3 complex	Cellular component
comp470_c1	related to subunit of condensin protein complex	GO:0005634	nucleus	Cellular component
comp470_c0	mitotic chromosome condensation-related protein	GO:0003743	translation initiation factor activity	Molecula function
comp470_c0	mitotic chromosome condensation-related protein	GO:0031369	translation initiation factor binding	Molecula function
comp479_c0	elongation factor 1-beta	GO:0006412	translation	Biological process
comp486_c0	cytochrome p450	GO:0006118	electron transport	Biological process
comp486_c0	cytochrome p450	GO:0055114	oxidation-reduction process	Biological process
comp486_c0	cytochrome p450	GO:0005506	iron ion binding	Molecula function
comp486_c0	cytochrome p450	GO:0009055	electron carrier activity	Molecula function
comp486_c0	cytochrome p450	GO:0016491	oxidoreductase activity	Molecula function
comp486_c0	cytochrome p450	GO:0020037	heme binding	Molecula function
comp503_c0	fha domain-containing protein	GO:0005515	protein binding	Molecula function
comp504_c0	alpha beta-hydrolase	GO:0016042	lipid catabolic process	Biological process
comp504_c0	alpha beta-hydrolase	GO:0046486	glycerolipid metabolic process	Biological process
comp504_c0	alpha beta-hydrolase	GO:0004806	triglyceride lipase activity	Molecula function
comp508_c0	aaa-domain-containing protein	GO:0005524	ATP binding	Molecula function
comp508_c0	aaa-domain-containing protein	GO:0017111	nucleoside-triphosphatase activity	Molecula function
comp515_c0	cadmium ion transporter	GO:0006810	transport	Biological process
comp515_c0	cadmium ion transporter	GO:0009987	cellular process	Biological process
comp515_c1	multidrug resistance-associated abc transporter	GO:0006200	ATP catabolic process	Biological process
comp515_c1	multidrug resistance-associated abc transporter	GO:0055085	transmembrane transport	Biological process
comp515_c1	multidrug resistance-associated abc transporter	GO:0016021	integral to membrane	Cellular component
comp515_c0	cadmium ion transporter	GO:0000166	nucleotide binding	Molecula function
comp515_c0	cadmium ion transporter	GO:0016887	ATPase activity	Molecula function
comp515_c1	multidrug resistance-associated abc transporter	GO:0005524	ATP binding	Molecula function
comp515_c1	multidrug resistance-associated abc transporter	GO:0042626	ATPase activity, coupled to transmembrane movement of substances	Molecula function
comp539_c0	hypothetical protein AURDEDRAFT_161469 [Auricularia delicata TFB-10046 SS5]	GO:0005515	protein binding	Molecula function
comp558_c0	elongation factor partial	GO:0006184	GTP catabolic process	Biological process
comp558_c0	elongation factor partial	GO:0006448	regulation of translational elongation	Biological process
comp558_c0	elongation factor partial	GO:0005840	ribosome	Cellular component
comp558_c0	elongation factor partial	GO:0003746	translation elongation factor activity	Molecula function
comp558_c0	elongation factor partial	GO:0003924	GTPase activity	Molecula function
comp558_c0	elongation factor partial	GO:0005525	GTP binding	Molecula function
comp558_c0	elongation factor partial	GO:0016779	nucleotidyltransferase activity	Molecula function
comp587_c0	sensor histidine kinase response	GO:0007165	signal transduction	Biological process
comp587_c0	sensor histidine kinase response	GO:0044237	cellular metabolic process	Biological process
comp587_c0	sensor histidine kinase response	GO:0004871	signal transducer activity	Molecula function
comp587_c0	sensor histidine kinase response	GO:0016772	transferase activity, transferring phosphorus-containing groups	Molecula function
comp621_c1	amidohydrolase 3	GO:0019556	histidine catabolic process to glutamate and formamide	Biological process
comp621_c1	amidohydrolase 3	GO:0005737	cytoplasm	Cellular component
comp621_c1	amidohydrolase 3	GO:0016787	hydrolase activity	Molecula function
comp634_c0	hypothetical protein AURDEDRAFT_158772 [Auricularia delicata TFB-10046 SS5]	GO:0005515	protein binding	Molecula function
comp635_c0	elongation factor 1- partial	GO:0006184	GTP catabolic process	Biological process
comp635_c0	elongation factor 1- partial	GO:0006448	regulation of translational elongation	Biological process
comp635_c0	elongation factor 1- partial	GO:0005840	ribosome	Cellular component
comp635_c0	elongation factor 1- partial	GO:0003746	translation elongation factor activity	Molecula function
comp635_c0	elongation factor 1- partial	GO:0003924	GTPase activity	Molecula function
comp635_c0	elongation factor 1- partial	GO:0005525	GTP binding	Molecula function
comp644_c0	kinase-like protein	GO:0005524	ATP binding	Molecula function
comp651_c0	kinesin-like protein	GO:0005488	binding	Molecula function
comp703_c0	set domain-containing protein	GO:0005515	protein binding	Molecula function
comp723_c0	---NA---	GO:0008270	zinc ion binding	Molecula function
comp741_c0	adp-ribosylation factor 1	GO:0006184	GTP catabolic process	Biological process
comp741_c0	adp-ribosylation factor 1	GO:0006661	phosphatidylinositol biosynthetic process	Biological process
comp741_c0	adp-ribosylation factor 1	GO:0006878	cellular copper ion homeostasis	Biological process
comp741_c0	adp-ribosylation factor 1	GO:0006890	retrograde vesicle-mediated transport, Golgi to ER	Biological process
comp741_c0	adp-ribosylation factor 1	GO:0006892	post-Golgi vesicle-mediated transport	Biological process
comp741_c0	adp-ribosylation factor 1	GO:0007264	small GTPase mediated signal transduction	Biological process
comp741_c0	adp-ribosylation factor 1	GO:0015031	protein transport	Biological process
comp741_c0	adp-ribosylation factor 1	GO:0016032	viral process	Biological process
comp741_c0	adp-ribosylation factor 1	GO:0019886	antigen processing and presentation of exogenous peptide antigen via MHC class II	Biological process
comp741_c0	adp-ribosylation factor 1	GO:0048205	COPI coating of Golgi vesicle	Biological process
comp741_c0	adp-ribosylation factor 1	GO:0050690	regulation of defense response to virus by virus	Biological process
comp741_c0	adp-ribosylation factor 1	GO:0000139	Golgi membrane	Cellular component
comp741_c0	adp-ribosylation factor 1	GO:0005829	cytosol	Cellular component
comp741_c0	adp-ribosylation factor 1	GO:0005886	plasma membrane	Cellular component
comp741_c0	adp-ribosylation factor 1	GO:0030017	sarcomere	Cellular component
comp741_c0	adp-ribosylation factor 1	GO:0048471	perinuclear region of cytoplasm	Cellular component
comp741_c0	adp-ribosylation factor 1	GO:0003924	GTPase activity	Molecula function
comp741_c0	adp-ribosylation factor 1	GO:0005057	receptor signaling protein activity	Molecula function
comp741_c0	adp-ribosylation factor 1	GO:0005515	protein binding	Molecula function
comp741_c0	adp-ribosylation factor 1	GO:0005525	GTP binding	Molecula function
comp752_c0	subtilisin-like protein	GO:0006508	proteolysis	Biological process
comp752_c0	subtilisin-like protein	GO:0004252	serine-type endopeptidase activity	Molecula function
comp770_c0	amidase signature enzyme	GO:0003824	catalytic activity	Molecula function
comp781_c0	cytochrome p450	GO:0005488	binding	Molecula function
comp781_c0	cytochrome p450	GO:0016491	oxidoreductase activity	Molecula function
comp787_c0	rad51-associated protein brh2	GO:0000724	double-strand break repair via homologous recombination	Biological process
comp787_c0	rad51-associated protein brh2	GO:0003697	single-stranded DNA binding	Molecula function
comp798_c0	60s ribosomal protein l5	GO:0006412	translation	Biological process
comp798_c0	60s ribosomal protein l5	GO:0042254	ribosome biogenesis	Biological process
comp798_c0	60s ribosomal protein l5	GO:0005730	nucleolus	Cellular component
comp798_c0	60s ribosomal protein l5	GO:0005739	mitochondrion	Cellular component
comp798_c0	60s ribosomal protein l5	GO:0005840	ribosome	Cellular component
comp798_c0	60s ribosomal protein l5	GO:0003735	structural constituent of ribosome	Molecula function
comp798_c0	60s ribosomal protein l5	GO:0008097	5S rRNA binding	Molecula function
comp803_c0	glycoside hydrolase family 28 protein	GO:0005982	starch metabolic process	Biological process
comp803_c0	glycoside hydrolase family 28 protein	GO:0005985	sucrose metabolic process	Biological process
comp803_c0	glycoside hydrolase family 28 protein	GO:0004650	polygalacturonase activity	Molecula function
comp837_c0	at2g07698-like partial	GO:0006119	oxidative phosphorylation	Biological process
comp837_c0	at2g07698-like partial	GO:0015986	ATP synthesis coupled proton transport	Biological process
comp837_c0	at2g07698-like partial	GO:0015991	ATP hydrolysis coupled proton transport	Biological process
comp837_c1	atpase alpha subunit	GO:0006119	oxidative phosphorylation	Biological process
comp837_c1	atpase alpha subunit	GO:0015991	ATP hydrolysis coupled proton transport	Biological process
comp837_c1	atpase alpha subunit	GO:0042777	plasma membrane ATP synthesis coupled proton transport	Biological process
comp837_c0	at2g07698-like partial	GO:0005739	mitochondrion	Cellular component
comp837_c0	at2g07698-like partial	GO:0045261	proton-transporting ATP synthase complex, catalytic core F(1)	Cellular component
comp837_c1	atpase alpha subunit	GO:0005739	mitochondrion	Cellular component
comp837_c1	atpase alpha subunit	GO:0005886	plasma membrane	Cellular component
comp837_c1	atpase alpha subunit	GO:0045261	proton-transporting ATP synthase complex, catalytic core F(1)	Cellular component
comp837_c0	at2g07698-like partial	GO:0005524	ATP binding	Molecula function
comp837_c0	at2g07698-like partial	GO:0046933	proton-transporting ATP synthase activity, rotational mechanism	Molecula function
comp837_c0	at2g07698-like partial	GO:0046961	proton-transporting ATPase activity, rotational mechanism	Molecula function
comp837_c1	atpase alpha subunit	GO:0005524	ATP binding	Molecula function
comp837_c1	atpase alpha subunit	GO:0046933	proton-transporting ATP synthase activity, rotational mechanism	Molecula function
comp837_c1	atpase alpha subunit	GO:0046961	proton-transporting ATPase activity, rotational mechanism	Molecula function
comp849_c0	beta tubulin	GO:0000086	G2/M transition of mitotic cell cycle	Biological process
comp849_c0	beta tubulin	GO:0006184	GTP catabolic process	Biological process
comp849_c0	beta tubulin	GO:0006928	cellular component movement	Biological process
comp849_c0	beta tubulin	GO:0007165	signal transduction	Biological process
comp849_c0	beta tubulin	GO:0042267	natural killer cell mediated cytotoxicity	Biological process
comp849_c0	beta tubulin	GO:0051084	'de novo' posttranslational protein folding	Biological process
comp849_c0	beta tubulin	GO:0051225	spindle assembly	Biological process
comp849_c0	beta tubulin	GO:0051258	protein polymerization	Biological process
comp849_c0	beta tubulin	GO:0005634	nucleus	Cellular component
comp849_c0	beta tubulin	GO:0005829	cytosol	Cellular component
comp849_c0	beta tubulin	GO:0005874	microtubule	Cellular component
comp849_c0	beta tubulin	GO:0042612	MHC class I protein complex	Cellular component
comp849_c0	beta tubulin	GO:0003924	GTPase activity	Molecula function
comp849_c0	beta tubulin	GO:0005200	structural constituent of cytoskeleton	Molecula function
comp849_c0	beta tubulin	GO:0005525	GTP binding	Molecula function
comp849_c0	beta tubulin	GO:0042288	MHC class I protein binding	Molecula function
comp849_c0	beta tubulin	GO:0051082	unfolded protein binding	Molecula function
comp850_c0	structural constituent of nuclear pore	GO:0005643	nuclear pore	Cellular component
comp855_c0	small gtpase-binding protein	GO:0007264	small GTPase mediated signal transduction	Biological process
comp855_c0	small gtpase-binding protein	GO:0005622	intracellular	Cellular component
comp855_c0	small gtpase-binding protein	GO:0016020	membrane	Cellular component
comp855_c0	small gtpase-binding protein	GO:0005525	GTP binding	Molecula function
comp863_c0	protein	GO:0016491	oxidoreductase activity	Molecula function
comp870_c0	p-loop containing nucleoside triphosphate hydrolase protein	GO:0006200	ATP catabolic process	Biological process
comp870_c1	multidrug resistance-associated abc transporter	GO:0006200	ATP catabolic process	Biological process
comp870_c1	multidrug resistance-associated abc transporter	GO:0055085	transmembrane transport	Biological process
comp870_c1	multidrug resistance-associated abc transporter	GO:0016021	integral to membrane	Cellular component
comp870_c0	p-loop containing nucleoside triphosphate hydrolase protein	GO:0005524	ATP binding	Molecula function
comp870_c0	p-loop containing nucleoside triphosphate hydrolase protein	GO:0016887	ATPase activity	Molecula function
comp870_c1	multidrug resistance-associated abc transporter	GO:0005524	ATP binding	Molecula function
comp870_c1	multidrug resistance-associated abc transporter	GO:0042626	ATPase activity, coupled to transmembrane movement of substances	Molecula function
comp919_c0	protein kinase domain-containing protein	GO:0006468	protein phosphorylation	Biological process
comp919_c0	protein kinase domain-containing protein	GO:0004672	protein kinase activity	Molecula function
comp919_c0	protein kinase domain-containing protein	GO:0005524	ATP binding	Molecula function
comp959_c0	hypothetical protein AURDEDRAFT_187279 [Auricularia delicata TFB-10046 SS5]	GO:0005515	protein binding	Molecula function
comp963_c0	kinase-like protein	GO:0006468	protein phosphorylation	Biological process
comp963_c0	kinase-like protein	GO:0004672	protein kinase activity	Molecula function
comp963_c0	kinase-like protein	GO:0005524	ATP binding	Molecula function
comp966_c0	cytochrome p450	GO:0006118	electron transport	Biological process
comp966_c0	cytochrome p450	GO:0055114	oxidation-reduction process	Biological process
comp966_c0	cytochrome p450	GO:0005506	iron ion binding	Molecula function
comp966_c0	cytochrome p450	GO:0009055	electron carrier activity	Molecula function
comp966_c0	cytochrome p450	GO:0020037	heme binding	Molecula function
comp1004_c0	plc-like phosphodiesterase	GO:0006629	lipid metabolic process	Biological process
comp1004_c0	plc-like phosphodiesterase	GO:0008081	phosphoric diester hydrolase activity	Molecula function
comp1010_c0	nad -binding protein	GO:0008152	metabolic process	Biological process
comp1010_c0	nad -binding protein	GO:0016491	oxidoreductase activity	Molecula function
comp1013_c0	wd40 repeat-like protein	GO:0005515	protein binding	Molecula function
comp1018_c0	homoserine acetyltransferase	GO:0009086	methionine biosynthetic process	Biological process
comp1018_c0	homoserine acetyltransferase	GO:0042967	acyl-carrier-protein biosynthetic process	Biological process
comp1018_c0	homoserine acetyltransferase	GO:0005737	cytoplasm	Cellular component
comp1018_c0	homoserine acetyltransferase	GO:0004414	homoserine O-acetyltransferase activity	Molecula function
comp1037_c0	p-loop containing nucleoside triphosphate hydrolase protein	GO:0005524	ATP binding	Molecula function
comp1037_c0	p-loop containing nucleoside triphosphate hydrolase protein	GO:0017111	nucleoside-triphosphatase activity	Molecula function
comp1038_c1	kinase-like protein	GO:0006468	protein phosphorylation	Biological process
comp1038_c0	protein	GO:0016772	transferase activity, transferring phosphorus-containing groups	Molecula function
comp1038_c0	protein	GO:0097159	organic cyclic compound binding	Molecula function
comp1038_c0	protein	GO:1901363	heterocyclic compound binding	Molecula function
comp1038_c1	kinase-like protein	GO:0004672	protein kinase activity	Molecula function
comp1038_c1	kinase-like protein	GO:0005524	ATP binding	Molecula function
comp1039_c0	hypothetical protein AURDEDRAFT_58679 [Auricularia delicata TFB-10046 SS5]	GO:0005515	protein binding	Molecula function
comp1040_c0	pre-mrna splicing factor	GO:0000166	nucleotide binding	Molecula function
comp1040_c0	pre-mrna splicing factor	GO:0003676	nucleic acid binding	Molecula function
comp1059_c0	mfs general substrate transporter	GO:0055085	transmembrane transport	Biological process
comp1059_c0	mfs general substrate transporter	GO:0016021	integral to membrane	Cellular component
comp1073_c1	kinase-like protein	GO:0006468	protein phosphorylation	Biological process
comp1073_c1	kinase-like protein	GO:0004672	protein kinase activity	Molecula function
comp1073_c1	kinase-like protein	GO:0005524	ATP binding	Molecula function
comp1077_c1	hypothetical protein AURDEDRAFT_171652 [Auricularia delicata TFB-10046 SS5]	GO:0005515	protein binding	Molecula function
comp1079_c0	---NA---	GO:0005515	protein binding	Molecula function
comp1080_c0	high-affinity methionine permease	GO:0003333	amino acid transmembrane transport	Biological process
comp1080_c0	high-affinity methionine permease	GO:0015804	neutral amino acid transport	Biological process
comp1080_c0	high-affinity methionine permease	GO:0015821	methionine transport	Biological process
comp1080_c0	high-affinity methionine permease	GO:0015846	polyamine transport	Biological process
comp1080_c1	high affinity methionine permease	GO:0003333	amino acid transmembrane transport	Biological process
comp1080_c0	high-affinity methionine permease	GO:0016021	integral to membrane	Cellular component
comp1080_c1	high affinity methionine permease	GO:0016020	membrane	Cellular component
comp1080_c0	high-affinity methionine permease	GO:0000102	L-methionine secondary active transmembrane transporter activity	Molecula function
comp1080_c1	high affinity methionine permease	GO:0015171	amino acid transmembrane transporter activity	Molecula function
comp1088_c0	related to coenzyme a diphosphatase	GO:0016787	hydrolase activity	Molecula function
comp1091_c0	ankyrin	GO:0005515	protein binding	Molecula function
comp1097_c0	hypothetical protein AURDEDRAFT_184193 [Auricularia delicata TFB-10046 SS5]	GO:0008152	metabolic process	Biological process
comp1097_c0	hypothetical protein AURDEDRAFT_184193 [Auricularia delicata TFB-10046 SS5]	GO:0003824	catalytic activity	Molecula function
comp1110_c0	dna polymerase alpha catalytic subunit	GO:0006260	DNA replication	Biological process
comp1110_c0	dna polymerase alpha catalytic subunit	GO:0042575	DNA polymerase complex	Cellular component
comp1110_c0	dna polymerase alpha catalytic subunit	GO:0000166	nucleotide binding	Molecula function
comp1110_c0	dna polymerase alpha catalytic subunit	GO:0001882	nucleoside binding	Molecula function
comp1110_c0	dna polymerase alpha catalytic subunit	GO:0003677	DNA binding	Molecula function
comp1110_c0	dna polymerase alpha catalytic subunit	GO:0003887	DNA-directed DNA polymerase activity	Molecula function
comp1112_c0	cryptochrome dash-like	GO:0000719	photoreactive repair	Biological process
comp1112_c0	cryptochrome dash-like	GO:0045892	negative regulation of transcription, DNA-dependent	Biological process
comp1112_c0	cryptochrome dash-like	GO:0003684	damaged DNA binding	Molecula function
comp1112_c0	cryptochrome dash-like	GO:0003904	deoxyribodipyrimidine photo-lyase activity	Molecula function
comp1112_c0	cryptochrome dash-like	GO:0050660	flavin adenine dinucleotide binding	Molecula function
comp1118_c0	retrovirus-related pol polyprotein from transposon tnt 1-94	GO:0015074	DNA integration	Biological process
comp1118_c0	retrovirus-related pol polyprotein from transposon tnt 1-94	GO:0003676	nucleic acid binding	Molecula function
comp1118_c0	retrovirus-related pol polyprotein from transposon tnt 1-94	GO:0004518	nuclease activity	Molecula function
comp1118_c0	retrovirus-related pol polyprotein from transposon tnt 1-94	GO:0008233	peptidase activity	Molecula function
comp1118_c0	retrovirus-related pol polyprotein from transposon tnt 1-94	GO:0008270	zinc ion binding	Molecula function
comp1118_c0	retrovirus-related pol polyprotein from transposon tnt 1-94	GO:0016779	nucleotidyltransferase activity	Molecula function
comp1121_c0	protein	GO:0006355	regulation of transcription, DNA-dependent	Biological process
comp1121_c0	protein	GO:0006366	transcription from RNA polymerase II promoter	Biological process
comp1121_c0	protein	GO:0005634	nucleus	Cellular component
comp1121_c0	protein	GO:0000981	sequence-specific DNA binding RNA polymerase II transcription factor activity	Molecula function
comp1121_c0	protein	GO:0008270	zinc ion binding	Molecula function
comp1123_c0	proline-specific permease	GO:0003333	amino acid transmembrane transport	Biological process
comp1123_c0	proline-specific permease	GO:0016021	integral to membrane	Cellular component
comp1123_c0	proline-specific permease	GO:0015171	amino acid transmembrane transporter activity	Molecula function
comp1124_c0	protein	GO:0006468	protein phosphorylation	Biological process
comp1124_c0	protein	GO:0004672	protein kinase activity	Molecula function
comp1124_c0	protein	GO:0005524	ATP binding	Molecula function
comp1128_c1	dna repair helicase rad25	GO:0006289	nucleotide-excision repair	Biological process
comp1128_c1	dna repair helicase rad25	GO:0005657	replication fork	Cellular component
comp1128_c0	dna repair helicase rad25	GO:0003676	nucleic acid binding	Molecula function
comp1128_c0	dna repair helicase rad25	GO:0004386	helicase activity	Molecula function
comp1128_c1	dna repair helicase rad25	GO:0003677	DNA binding	Molecula function
comp1128_c1	dna repair helicase rad25	GO:0004003	ATP-dependent DNA helicase activity	Molecula function
comp1128_c1	dna repair helicase rad25	GO:0005524	ATP binding	Molecula function
comp1133_c0	hypothetical protein AURDEDRAFT_153718 [Auricularia delicata TFB-10046 SS5]	GO:0005515	protein binding	Molecula function
comp1136_c0	ferric reductase transmembrane component 4	GO:0055114	oxidation-reduction process	Biological process
comp1136_c0	ferric reductase transmembrane component 4	GO:0016020	membrane	Cellular component
comp1136_c0	ferric reductase transmembrane component 4	GO:0016491	oxidoreductase activity	Molecula function
comp1138_c0	alcohol oxidase	GO:0055114	oxidation-reduction process	Biological process
comp1138_c0	alcohol oxidase	GO:0050660	flavin adenine dinucleotide binding	Molecula function
comp1140_c0	wd40 repeat-like protein	GO:0005515	protein binding	Molecula function
comp1141_c0	choline dehydrogenase	GO:0055114	oxidation-reduction process	Biological process
comp1141_c0	choline dehydrogenase	GO:0071704	organic substance metabolic process	Biological process
comp1141_c0	choline dehydrogenase	GO:0016614	oxidoreductase activity, acting on CH-OH group of donors	Molecula function
comp1141_c0	choline dehydrogenase	GO:0050660	flavin adenine dinucleotide binding	Molecula function
comp1142_c0	general amidase	GO:0003824	catalytic activity	Molecula function
comp1145_c0	glycoside hydrolase family 5 protein	GO:0005975	carbohydrate metabolic process	Biological process
comp1145_c0	glycoside hydrolase family 5 protein	GO:0016787	hydrolase activity	Molecula function
comp1147_c0	actin	GO:0005737	cytoplasm	Cellular component
comp1147_c0	actin	GO:0005856	cytoskeleton	Cellular component
comp1147_c0	actin	GO:0005524	ATP binding	Molecula function
comp1151_c0	pectinesterase short=pe	GO:0005982	starch metabolic process	Biological process
comp1151_c0	pectinesterase short=pe	GO:0005985	sucrose metabolic process	Biological process
comp1151_c0	pectinesterase short=pe	GO:0042545	cell wall modification	Biological process
comp1151_c0	pectinesterase short=pe	GO:0005618	cell wall	Cellular component
comp1151_c0	pectinesterase short=pe	GO:0030599	pectinesterase activity	Molecula function
comp1165_c0	dna repair protein partial	GO:0097159	organic cyclic compound binding	Molecula function
comp1165_c0	dna repair protein partial	GO:1901363	heterocyclic compound binding	Molecula function
comp1175_c0	cadmium ion transporter	GO:0017111	nucleoside-triphosphatase activity	Molecula function
comp1175_c1	multidrug resistance-associated abc transporter	GO:0005524	ATP binding	Molecula function
comp1175_c1	multidrug resistance-associated abc transporter	GO:0016887	ATPase activity	Molecula function
comp1191_c0	3-ketoacyl- thiolase	GO:0008152	metabolic process	Biological process
comp1191_c0	3-ketoacyl- thiolase	GO:0016747	transferase activity, transferring acyl groups other than amino-acyl groups	Molecula function
comp1196_c0	ptr2-domain-containing protein	GO:0006810	transport	Biological process
comp1196_c0	ptr2-domain-containing protein	GO:0016020	membrane	Cellular component
comp1196_c0	ptr2-domain-containing protein	GO:0005215	transporter activity	Molecula function
comp1220_c0	atypical pikk frap protein kinase	GO:0000166	nucleotide binding	Molecula function
comp1220_c0	atypical pikk frap protein kinase	GO:0005515	protein binding	Molecula function
comp1220_c0	atypical pikk frap protein kinase	GO:0016772	transferase activity, transferring phosphorus-containing groups	Molecula function
comp1220_c1	atypical pikk frap protein kinase	GO:0005515	protein binding	Molecula function
comp1220_c1	atypical pikk frap protein kinase	GO:0016772	transferase activity, transferring phosphorus-containing groups	Molecula function
comp1224_c0	p-loop containing nucleoside triphosphate hydrolase protein	GO:0006260	DNA replication	Biological process
comp1224_c0	p-loop containing nucleoside triphosphate hydrolase protein	GO:0003677	DNA binding	Molecula function
comp1224_c0	p-loop containing nucleoside triphosphate hydrolase protein	GO:0005524	ATP binding	Molecula function
comp1224_c0	p-loop containing nucleoside triphosphate hydrolase protein	GO:0017111	nucleoside-triphosphatase activity	Molecula function
comp1236_c0	glycoside hydrolase family 76 protein	GO:0003824	catalytic activity	Molecula function
comp1243_c0	fungal hydrophobin	GO:0042546	cell wall biogenesis	Biological process
comp1243_c0	fungal hydrophobin	GO:0009277	fungal-type cell wall	Cellular component
comp1243_c0	fungal hydrophobin	GO:0005199	structural constituent of cell wall	Molecula function
comp1267_c0	atp-dependent dna helicase	GO:0006310	DNA recombination	Biological process
comp1267_c0	atp-dependent dna helicase	GO:0003676	nucleic acid binding	Molecula function
comp1267_c0	atp-dependent dna helicase	GO:0005524	ATP binding	Molecula function
comp1267_c0	atp-dependent dna helicase	GO:0008026	ATP-dependent helicase activity	Molecula function
comp1280_c0	serine carboxypeptidase	GO:0016787	hydrolase activity	Molecula function
comp1299_c0	carbonyl reductase	GO:0008152	metabolic process	Biological process
comp1303_c0	nad-p-binding protein	GO:0008152	metabolic process	Biological process
comp1306_c0	hypothetical protein AURDEDRAFT_168063 [Auricularia delicata TFB-10046 SS5]	GO:0005515	protein binding	Molecula function
comp1314_c1	hypothetical protein AURDEDRAFT_174496 [Auricularia delicata TFB-10046 SS5]	GO:0005515	protein binding	Molecula function
comp1338_c0	alpha-aminoadipate reductase lys1p	GO:0044710	single-organism metabolic process	Biological process
comp1338_c0	alpha-aminoadipate reductase lys1p	GO:0003824	catalytic activity	Molecula function
comp1351_c0	s-adenosyl-l-methionine-dependent methyltransferase	GO:0008757	S-adenosylmethionine-dependent methyltransferase activity	Molecula function
comp1356_c0	terpene synthase	GO:0003824	catalytic activity	Molecula function
comp1361_c0	dna mismatch repair protein	GO:0097159	organic cyclic compound binding	Molecula function
comp1361_c0	dna mismatch repair protein	GO:1901363	heterocyclic compound binding	Molecula function
comp1371_c0	60s acidic ribosomal protein p0	GO:0006414	translational elongation	Biological process
comp1371_c0	60s acidic ribosomal protein p0	GO:0042254	ribosome biogenesis	Biological process
comp1371_c0	60s acidic ribosomal protein p0	GO:0005634	nucleus	Cellular component
comp1371_c0	60s acidic ribosomal protein p0	GO:0005840	ribosome	Cellular component
comp1371_c0	60s acidic ribosomal protein p0	GO:0003735	structural constituent of ribosome	Molecula function
comp1379_c0	acyl- dehydrogenase nm domain-like protein	GO:0006118	electron transport	Biological process
comp1379_c0	acyl- dehydrogenase nm domain-like protein	GO:0055114	oxidation-reduction process	Biological process
comp1379_c0	acyl- dehydrogenase nm domain-like protein	GO:0003995	acyl-CoA dehydrogenase activity	Molecula function
comp1391_c0	glycoside hydrolase family 92 protein	GO:0005975	carbohydrate metabolic process	Biological process
comp1391_c0	glycoside hydrolase family 92 protein	GO:0016787	hydrolase activity	Molecula function
comp1391_c0	glycoside hydrolase family 92 protein	GO:0030246	carbohydrate binding	Molecula function
comp1412_c0	kinase-like protein	GO:0006468	protein phosphorylation	Biological process
comp1412_c0	kinase-like protein	GO:0004672	protein kinase activity	Molecula function
comp1412_c0	kinase-like protein	GO:0005524	ATP binding	Molecula function
comp1421_c0	mipc synthase	GO:0043581	mycelium development	Biological process
comp1421_c0	mipc synthase	GO:0046488	phosphatidylinositol metabolic process	Biological process
comp1421_c1	mipc synthase	GO:0046488	phosphatidylinositol metabolic process	Biological process
comp1421_c0	mipc synthase	GO:0016307	phosphatidylinositol phosphate kinase activity	Molecula function
comp1421_c1	mipc synthase	GO:0016307	phosphatidylinositol phosphate kinase activity	Molecula function
comp1422_c0	alcohol oxidase	GO:0005975	carbohydrate metabolic process	Biological process
comp1422_c0	alcohol oxidase	GO:0006066	alcohol metabolic process	Biological process
comp1422_c0	alcohol oxidase	GO:0006544	glycine metabolic process	Biological process
comp1422_c0	alcohol oxidase	GO:0006563	L-serine metabolic process	Biological process
comp1422_c0	alcohol oxidase	GO:0006566	threonine metabolic process	Biological process
comp1422_c0	alcohol oxidase	GO:0055114	oxidation-reduction process	Biological process
comp1422_c0	alcohol oxidase	GO:0005576	extracellular region	Cellular component
comp1422_c0	alcohol oxidase	GO:0004553	hydrolase activity, hydrolyzing O-glycosyl compounds	Molecula function
comp1422_c0	alcohol oxidase	GO:0008812	choline dehydrogenase activity	Molecula function
comp1422_c0	alcohol oxidase	GO:0030248	cellulose binding	Molecula function
comp1422_c0	alcohol oxidase	GO:0050660	flavin adenine dinucleotide binding	Molecula function
comp1424_c0	endoplasmic reticulum protein	GO:0055085	transmembrane transport	Biological process
comp1424_c0	endoplasmic reticulum protein	GO:0016021	integral to membrane	Cellular component
comp1425_c0	voltage-gated potassium channel	GO:0071805	potassium ion transmembrane transport	Biological process
comp1425_c0	voltage-gated potassium channel	GO:0016021	integral to membrane	Cellular component
comp1425_c0	voltage-gated potassium channel	GO:0005267	potassium channel activity	Molecula function
comp1426_c1	plp-dependent transferase	GO:0003824	catalytic activity	Molecula function
comp1426_c1	plp-dependent transferase	GO:0030170	pyridoxal phosphate binding	Molecula function
comp1428_c0	cytochrome p450	GO:0006118	electron transport	Biological process
comp1428_c0	cytochrome p450	GO:0055114	oxidation-reduction process	Biological process
comp1428_c0	cytochrome p450	GO:0005506	iron ion binding	Molecula function
comp1428_c0	cytochrome p450	GO:0009055	electron carrier activity	Molecula function
comp1428_c0	cytochrome p450	GO:0016491	oxidoreductase activity	Molecula function
comp1428_c0	cytochrome p450	GO:0020037	heme binding	Molecula function
comp1431_c0	cytochrome p450	GO:0006118	electron transport	Biological process
comp1431_c0	cytochrome p450	GO:0055114	oxidation-reduction process	Biological process
comp1431_c0	cytochrome p450	GO:0005506	iron ion binding	Molecula function
comp1431_c0	cytochrome p450	GO:0009055	electron carrier activity	Molecula function
comp1431_c0	cytochrome p450	GO:0020037	heme binding	Molecula function
comp1437_c0	argonaute-like protein	GO:0005515	protein binding	Molecula function
comp1455_c0	isomerase	GO:0005515	protein binding	Molecula function
comp1480_c0	heat shock protein 70	GO:0005622	intracellular	Cellular component
comp1480_c0	heat shock protein 70	GO:0005515	protein binding	Molecula function
comp1492_c0	dead h helicase	GO:0003676	nucleic acid binding	Molecula function
comp1492_c0	dead h helicase	GO:0005524	ATP binding	Molecula function
comp1492_c0	dead h helicase	GO:0008026	ATP-dependent helicase activity	Molecula function
comp1496_c0	pentulose kinase	GO:0005975	carbohydrate metabolic process	Biological process
comp1496_c0	pentulose kinase	GO:0016773	phosphotransferase activity, alcohol group as acceptor	Molecula function
comp1500_c0	2 protein	GO:0006298	mismatch repair	Biological process
comp1500_c1	dna mismatch repair protein	GO:0006298	mismatch repair	Biological process
comp1500_c0	2 protein	GO:0005524	ATP binding	Molecula function
comp1500_c0	2 protein	GO:0030983	mismatched DNA binding	Molecula function
comp1500_c1	dna mismatch repair protein	GO:0005524	ATP binding	Molecula function
comp1500_c1	dna mismatch repair protein	GO:0030983	mismatched DNA binding	Molecula function
comp1524_c0	cytochrome p450	GO:0006118	electron transport	Biological process
comp1524_c0	cytochrome p450	GO:0055114	oxidation-reduction process	Biological process
comp1524_c0	cytochrome p450	GO:0005506	iron ion binding	Molecula function
comp1524_c0	cytochrome p450	GO:0009055	electron carrier activity	Molecula function
comp1524_c0	cytochrome p450	GO:0016491	oxidoreductase activity	Molecula function
comp1524_c0	cytochrome p450	GO:0020037	heme binding	Molecula function
comp1524_c0	cytochrome p450	GO:0097159	organic cyclic compound binding	Molecula function
comp1558_c0	cytochrome p450	GO:0006118	electron transport	Biological process
comp1558_c0	cytochrome p450	GO:0055114	oxidation-reduction process	Biological process
comp1558_c0	cytochrome p450	GO:0005506	iron ion binding	Molecula function
comp1558_c0	cytochrome p450	GO:0009055	electron carrier activity	Molecula function
comp1558_c0	cytochrome p450	GO:0020037	heme binding	Molecula function
comp1569_c0	s-phase kinase-associated protein 1a-like protein	GO:0006511	ubiquitin-dependent protein catabolic process	Biological process
comp1569_c0	s-phase kinase-associated protein 1a-like protein	GO:0016310	phosphorylation	Biological process
comp1569_c0	s-phase kinase-associated protein 1a-like protein	GO:0016301	kinase activity	Molecula function
comp1569_c0	s-phase kinase-associated protein 1a-like protein	GO:0016874	ligase activity	Molecula function
comp1575_c0	mfs myo-inositol transporter	GO:0055085	transmembrane transport	Biological process
comp1575_c0	mfs myo-inositol transporter	GO:0016021	integral to membrane	Cellular component
comp1575_c0	mfs myo-inositol transporter	GO:0022891	substrate-specific transmembrane transporter activity	Molecula function
comp1576_c0	dna ligase iv	GO:0006260	DNA replication	Biological process
comp1576_c0	dna ligase iv	GO:0006310	DNA recombination	Biological process
comp1576_c0	dna ligase iv	GO:0051103	DNA ligation involved in DNA repair	Biological process
comp1576_c0	dna ligase iv	GO:0005634	nucleus	Cellular component
comp1576_c0	dna ligase iv	GO:0003677	DNA binding	Molecula function
comp1576_c0	dna ligase iv	GO:0003910	DNA ligase (ATP) activity	Molecula function
comp1576_c0	dna ligase iv	GO:0005524	ATP binding	Molecula function
comp1576_c0	dna ligase iv	GO:0046872	metal ion binding	Molecula function
comp1578_c0	short chain dehydrogenase reductase	GO:0019290	siderophore biosynthetic process	Biological process
comp1578_c0	short chain dehydrogenase reductase	GO:0055114	oxidation-reduction process	Biological process
comp1578_c0	short chain dehydrogenase reductase	GO:0016491	oxidoreductase activity	Molecula function
comp1585_c0	#NAME?	GO:0055114	oxidation-reduction process	Biological process
comp1585_c0	#NAME?	GO:0008270	zinc ion binding	Molecula function
comp1585_c0	#NAME?	GO:0016491	oxidoreductase activity	Molecula function
comp1599_c0	probable dha14-like major facilitator abc transporter	GO:0055085	transmembrane transport	Biological process
comp1599_c0	probable dha14-like major facilitator abc transporter	GO:0016021	integral to membrane	Cellular component
comp1611_c0	dna repair protein rad8	GO:0005488	binding	Molecula function
comp1614_c0	atp-dependent helicase	GO:0034470	ncRNA processing	Biological process
comp1619_c0	sulfate transporter	GO:0008272	sulfate transport	Biological process
comp1619_c0	sulfate transporter	GO:0016021	integral to membrane	Cellular component
comp1619_c0	sulfate transporter	GO:0015116	sulfate transmembrane transporter activity	Molecula function
comp1620_c0	hypothetical protein AURDEDRAFT_186185 [Auricularia delicata TFB-10046 SS5]	GO:0005515	protein binding	Molecula function
comp1654_c0	s-adenosyl-l-methionine-dependent methyltransferase	GO:0008171	O-methyltransferase activity	Molecula function
comp1657_c0	alpha- -glucanase	GO:0016787	hydrolase activity	Molecula function
comp1666_c0	rna 3 -terminal phosphate cyclase	GO:0006396	RNA processing	Biological process
comp1666_c0	rna 3 -terminal phosphate cyclase	GO:0003963	RNA-3'-phosphate cyclase activity	Molecula function
comp1668_c0	actin-like atpase domain-containing protein	GO:0005975	carbohydrate metabolic process	Biological process
comp1676_c0	d-isomer specific 2-hydroxyacid dehydrogenase	GO:0006544	glycine metabolic process	Biological process
comp1676_c0	d-isomer specific 2-hydroxyacid dehydrogenase	GO:0006564	L-serine biosynthetic process	Biological process
comp1676_c0	d-isomer specific 2-hydroxyacid dehydrogenase	GO:0006566	threonine metabolic process	Biological process
comp1676_c0	d-isomer specific 2-hydroxyacid dehydrogenase	GO:0042176	regulation of protein catabolic process	Biological process
comp1676_c0	d-isomer specific 2-hydroxyacid dehydrogenase	GO:0050790	regulation of catalytic activity	Biological process
comp1676_c0	d-isomer specific 2-hydroxyacid dehydrogenase	GO:0055114	oxidation-reduction process	Biological process
comp1676_c0	d-isomer specific 2-hydroxyacid dehydrogenase	GO:0000502	proteasome complex	Cellular component
comp1676_c0	d-isomer specific 2-hydroxyacid dehydrogenase	GO:0004617	phosphoglycerate dehydrogenase activity	Molecula function
comp1676_c0	d-isomer specific 2-hydroxyacid dehydrogenase	GO:0030234	enzyme regulator activity	Molecula function
comp1676_c0	d-isomer specific 2-hydroxyacid dehydrogenase	GO:0033711	4-phosphoerythronate dehydrogenase activity	Molecula function
comp1676_c0	d-isomer specific 2-hydroxyacid dehydrogenase	GO:0051287	NAD binding	Molecula function
comp1689_c0	probable pcs60-amp-binding peroxisomal	GO:0008152	metabolic process	Biological process
comp1689_c0	probable pcs60-amp-binding peroxisomal	GO:0003824	catalytic activity	Molecula function
comp1693_c0	shrec complex subunit mit1	GO:0097159	organic cyclic compound binding	Molecula function
comp1693_c0	shrec complex subunit mit1	GO:1901363	heterocyclic compound binding	Molecula function
comp1694_c1	kinase-like protein	GO:0006468	protein phosphorylation	Biological process
comp1694_c1	kinase-like protein	GO:0009069	serine family amino acid metabolic process	Biological process
comp1694_c1	kinase-like protein	GO:0004674	protein serine/threonine kinase activity	Molecula function
comp1694_c1	kinase-like protein	GO:0004713	protein tyrosine kinase activity	Molecula function
comp1694_c1	kinase-like protein	GO:0005524	ATP binding	Molecula function
comp1705_c0	modular protein with glycoside hydrolase family 13 and glycosyltransferase family 5 domains	GO:0005975	carbohydrate metabolic process	Biological process
comp1705_c0	modular protein with glycoside hydrolase family 13 and glycosyltransferase family 5 domains	GO:0016740	transferase activity	Molecula function
comp1705_c0	modular protein with glycoside hydrolase family 13 and glycosyltransferase family 5 domains	GO:0016787	hydrolase activity	Molecula function
comp1705_c0	modular protein with glycoside hydrolase family 13 and glycosyltransferase family 5 domains	GO:0043169	cation binding	Molecula function
comp1706_c1	chitinase	GO:0005975	carbohydrate metabolic process	Biological process
comp1706_c1	chitinase	GO:0005576	extracellular region	Cellular component
comp1706_c1	chitinase	GO:0030246	carbohydrate binding	Molecula function
comp1749_c0	short chain dehydrogenase reductase	GO:0008152	metabolic process	Biological process
comp1749_c0	short chain dehydrogenase reductase	GO:0016491	oxidoreductase activity	Molecula function
comp1758_c0	40s ribosomal protein sa	GO:0000028	ribosomal small subunit assembly	Biological process
comp1758_c0	40s ribosomal protein sa	GO:0000184	nuclear-transcribed mRNA catabolic process, nonsense-mediated decay	Biological process
comp1758_c0	40s ribosomal protein sa	GO:0000447	endonucleolytic cleavage in ITS1 to separate SSU-rRNA from 5.8S rRNA and LSU-rRNA from tricistronic rRNA transcript (SSU-rRNA, 5.8S rRNA, LSU-rRNA)	Biological process
comp1758_c0	40s ribosomal protein sa	GO:0000461	endonucleolytic cleavage to generate mature 3'-end of SSU-rRNA from (SSU-rRNA, 5.8S rRNA, LSU-rRNA)	Biological process
comp1758_c0	40s ribosomal protein sa	GO:0006407	rRNA export from nucleus	Biological process
comp1758_c0	40s ribosomal protein sa	GO:0006413	translational initiation	Biological process
comp1758_c0	40s ribosomal protein sa	GO:0006414	translational elongation	Biological process
comp1758_c0	40s ribosomal protein sa	GO:0006415	translational termination	Biological process
comp1758_c0	40s ribosomal protein sa	GO:0006614	SRP-dependent cotranslational protein targeting to membrane	Biological process
comp1758_c0	40s ribosomal protein sa	GO:0019083	viral transcription	Biological process
comp1758_c0	40s ribosomal protein sa	GO:0005634	nucleus	Cellular component
comp1758_c0	40s ribosomal protein sa	GO:0005886	plasma membrane	Cellular component
comp1758_c0	40s ribosomal protein sa	GO:0022627	cytosolic small ribosomal subunit	Cellular component
comp1758_c0	40s ribosomal protein sa	GO:0030686	90S preribosome	Cellular component
comp1758_c0	40s ribosomal protein sa	GO:0003735	structural constituent of ribosome	Molecula function
comp1758_c0	40s ribosomal protein sa	GO:0005515	protein binding	Molecula function
comp1758_c0	40s ribosomal protein sa	GO:0043022	ribosome binding	Molecula function
comp1767_c0	protein	GO:0006412	translation	Biological process
comp1767_c0	protein	GO:0042254	ribosome biogenesis	Biological process
comp1767_c0	protein	GO:0005840	ribosome	Cellular component
comp1767_c0	protein	GO:0003735	structural constituent of ribosome	Molecula function
comp1772_c0	multidrug resistance-associated abc transporter	GO:0006810	transport	Biological process
comp1772_c0	multidrug resistance-associated abc transporter	GO:0055085	transmembrane transport	Biological process
comp1772_c0	multidrug resistance-associated abc transporter	GO:0016021	integral to membrane	Cellular component
comp1772_c0	multidrug resistance-associated abc transporter	GO:0005524	ATP binding	Molecula function
comp1772_c0	multidrug resistance-associated abc transporter	GO:0016887	ATPase activity	Molecula function
comp1780_c1	hypothetical protein AURDEDRAFT_170238 [Auricularia delicata TFB-10046 SS5]	GO:0005634	nucleus	Cellular component
comp1780_c1	hypothetical protein AURDEDRAFT_170238 [Auricularia delicata TFB-10046 SS5]	GO:0000981	sequence-specific DNA binding RNA polymerase II transcription factor activity	Molecula function
comp1780_c1	hypothetical protein AURDEDRAFT_170238 [Auricularia delicata TFB-10046 SS5]	GO:0008270	zinc ion binding	Molecula function
comp1840_c0	family protein	GO:0005975	carbohydrate metabolic process	Biological process
comp1840_c0	family protein	GO:0003824	catalytic activity	Molecula function
comp1845_c0	mfs general substrate transporter	GO:0055085	transmembrane transport	Biological process
comp1845_c0	mfs general substrate transporter	GO:0016021	integral to membrane	Cellular component
comp1846_c0	isochorismatase hydrolase	GO:0008152	metabolic process	Biological process
comp1846_c0	nicotinamidase-like amidase	GO:0008152	metabolic process	Biological process
comp1846_c0	isochorismatase hydrolase	GO:0016787	hydrolase activity	Molecula function
comp1846_c0	nicotinamidase-like amidase	GO:0016787	hydrolase activity	Molecula function
comp1858_c0	hypothetical protein AURDEDRAFT_125246 [Auricularia delicata TFB-10046 SS5]	GO:0005515	protein binding	Molecula function
comp1862_c0	alcohol oxidase-like protein	GO:0006066	alcohol metabolic process	Biological process
comp1862_c0	alcohol oxidase-like protein	GO:0006544	glycine metabolic process	Biological process
comp1862_c0	alcohol oxidase-like protein	GO:0006563	L-serine metabolic process	Biological process
comp1862_c0	alcohol oxidase-like protein	GO:0006566	threonine metabolic process	Biological process
comp1862_c0	alcohol oxidase-like protein	GO:0055114	oxidation-reduction process	Biological process
comp1862_c0	alcohol oxidase-like protein	GO:0008812	choline dehydrogenase activity	Molecula function
comp1862_c0	alcohol oxidase-like protein	GO:0050660	flavin adenine dinucleotide binding	Molecula function
comp1880_c1	alpha beta-hydrolase	GO:0003824	catalytic activity	Molecula function
comp1895_c0	photosystem i subunit vii	GO:0006118	electron transport	Biological process
comp1895_c0	photosystem i subunit vii	GO:0006354	DNA-dependent transcription, elongation	Biological process
comp1895_c0	photosystem i subunit vii	GO:0009773	photosynthetic electron transport in photosystem I	Biological process
comp1895_c0	photosystem i subunit vii	GO:0005739	mitochondrion	Cellular component
comp1895_c0	photosystem i subunit vii	GO:0005886	plasma membrane	Cellular component
comp1895_c0	photosystem i subunit vii	GO:0009522	photosystem I	Cellular component
comp1895_c0	photosystem i subunit vii	GO:0009533	chloroplast stromal thylakoid	Cellular component
comp1895_c0	photosystem i subunit vii	GO:0009535	chloroplast thylakoid membrane	Cellular component
comp1895_c0	photosystem i subunit vii	GO:0016021	integral to membrane	Cellular component
comp1895_c0	photosystem i subunit vii	GO:0009055	electron carrier activity	Molecula function
comp1895_c0	photosystem i subunit vii	GO:0016491	oxidoreductase activity	Molecula function
comp1895_c0	photosystem i subunit vii	GO:0046872	metal ion binding	Molecula function
comp1895_c0	photosystem i subunit vii	GO:0051539	4 iron, 4 sulfur cluster binding	Molecula function
comp1899_c0	alpha tubulin	GO:0006184	GTP catabolic process	Biological process
comp1899_c0	alpha tubulin	GO:0007017	microtubule-based process	Biological process
comp1899_c0	alpha tubulin	GO:0051258	protein polymerization	Biological process
comp1899_c0	alpha tubulin	GO:0005881	cytoplasmic microtubule	Cellular component
comp1899_c0	alpha tubulin	GO:0003924	GTPase activity	Molecula function
comp1899_c0	alpha tubulin	GO:0005200	structural constituent of cytoskeleton	Molecula function
comp1899_c0	alpha tubulin	GO:0005525	GTP binding	Molecula function
comp1899_c0	alpha tubulin	GO:0019904	protein domain specific binding	Molecula function
comp1928_c0	golgi membrane protein	GO:0006891	intra-Golgi vesicle-mediated transport	Biological process
comp1928_c0	golgi membrane protein	GO:0030173	integral to Golgi membrane	Cellular component
comp1938_c0	dynein heavy chain protein 1	GO:0006200	ATP catabolic process	Biological process
comp1938_c0	dynein heavy chain protein 1	GO:0007018	microtubule-based movement	Biological process
comp1938_c0	dynein heavy chain protein 1	GO:0005874	microtubule	Cellular component
comp1938_c0	dynein heavy chain protein 1	GO:0030286	dynein complex	Cellular component
comp1938_c0	dynein heavy chain protein 1	GO:0003777	microtubule motor activity	Molecula function
comp1938_c0	dynein heavy chain protein 1	GO:0005524	ATP binding	Molecula function
comp1938_c0	dynein heavy chain protein 1	GO:0016887	ATPase activity	Molecula function
comp1940_c0	endoplasmic reticulum metallopeptidase 1	GO:0006508	proteolysis	Biological process
comp1940_c0	endoplasmic reticulum metallopeptidase 1	GO:0008233	peptidase activity	Molecula function
comp1949_c0	cytochrome p450	GO:0006118	electron transport	Biological process
comp1949_c0	cytochrome p450	GO:0055114	oxidation-reduction process	Biological process
comp1949_c0	cytochrome p450	GO:0005506	iron ion binding	Molecula function
comp1949_c0	cytochrome p450	GO:0009055	electron carrier activity	Molecula function
comp1949_c0	cytochrome p450	GO:0020037	heme binding	Molecula function
comp1962_c0	rhamnogalacturonase-like protein	GO:0005982	starch metabolic process	Biological process
comp1962_c0	rhamnogalacturonase-like protein	GO:0005985	sucrose metabolic process	Biological process
comp1962_c0	rhamnogalacturonase-like protein	GO:0005576	extracellular region	Cellular component
comp1962_c0	rhamnogalacturonase-like protein	GO:0004650	polygalacturonase activity	Molecula function
comp1980_c0	rta1-domain-containing protein	GO:0006950	response to stress	Biological process
comp1980_c0	rta1-domain-containing protein	GO:0016021	integral to membrane	Cellular component
comp1983_c0	hypothetical protein AURDEDRAFT_168144 [Auricularia delicata TFB-10046 SS5]	GO:0005515	protein binding	Molecula function
comp2002_c0	40s ribosomal protein s16	GO:0006412	translation	Biological process
comp2002_c0	40s ribosomal protein s16	GO:0042254	ribosome biogenesis	Biological process
comp2002_c0	40s ribosomal protein s16	GO:0005840	ribosome	Cellular component
comp2002_c0	40s ribosomal protein s16	GO:0003735	structural constituent of ribosome	Molecula function
comp2006_c0	amine oxidase	GO:0055114	oxidation-reduction process	Biological process
comp2006_c0	amine oxidase	GO:0016491	oxidoreductase activity	Molecula function
comp2015_c0	rna-binding domain-containing protein	GO:0030529	ribonucleoprotein complex	Cellular component
comp2015_c0	rna-binding domain-containing protein	GO:0000166	nucleotide binding	Molecula function
comp2015_c0	rna-binding domain-containing protein	GO:0003676	nucleic acid binding	Molecula function
comp2044_c0	s-adenosylmethionine transporter	GO:0006810	transport	Biological process
comp2044_c0	s-adenosylmethionine transporter	GO:0016020	membrane	Cellular component
comp2066_c0	laccase	GO:0055114	oxidation-reduction process	Biological process
comp2066_c1	multicopper oxidase	GO:0055114	oxidation-reduction process	Biological process
comp2066_c0	laccase	GO:0016491	oxidoreductase activity	Molecula function
comp2066_c0	laccase	GO:0046872	metal ion binding	Molecula function
comp2066_c1	multicopper oxidase	GO:0005507	copper ion binding	Molecula function
comp2066_c1	multicopper oxidase	GO:0016491	oxidoreductase activity	Molecula function
comp2070_c0	subtilisin-like protein	GO:0008236	serine-type peptidase activity	Molecula function
comp2119_c0	40s ribosomal protein s5	GO:0006412	translation	Biological process
comp2119_c0	40s ribosomal protein s5	GO:0042254	ribosome biogenesis	Biological process
comp2119_c0	40s ribosomal protein s5	GO:0015935	small ribosomal subunit	Cellular component
comp2119_c0	40s ribosomal protein s5	GO:0003723	RNA binding	Molecula function
comp2119_c0	40s ribosomal protein s5	GO:0003735	structural constituent of ribosome	Molecula function
comp2121_c0	heat shock transcription factor a2 isoform 1	GO:0001666	response to hypoxia	Biological process
comp2121_c0	heat shock transcription factor a2 isoform 1	GO:0006457	protein folding	Biological process
comp2121_c0	heat shock transcription factor a2 isoform 1	GO:0009407	toxin catabolic process	Biological process
comp2121_c0	heat shock transcription factor a2 isoform 1	GO:0010286	heat acclimation	Biological process
comp2121_c0	heat shock transcription factor a2 isoform 1	GO:0034976	response to endoplasmic reticulum stress	Biological process
comp2121_c0	heat shock transcription factor a2 isoform 1	GO:0045893	positive regulation of transcription, DNA-dependent	Biological process
comp2121_c0	heat shock transcription factor a2 isoform 1	GO:0005634	nucleus	Cellular component
comp2121_c0	heat shock transcription factor a2 isoform 1	GO:0005667	transcription factor complex	Cellular component
comp2121_c0	heat shock transcription factor a2 isoform 1	GO:0003700	sequence-specific DNA binding transcription factor activity	Molecula function
comp2121_c0	heat shock transcription factor a2 isoform 1	GO:0043565	sequence-specific DNA binding	Molecula function
comp2121_c0	heat shock transcription factor a2 isoform 1	GO:0045449	NA	NA
comp2147_c0	cytochrome p450	GO:0006118	electron transport	Biological process
comp2147_c0	cytochrome p450	GO:0055114	oxidation-reduction process	Biological process
comp2147_c0	cytochrome p450	GO:0005506	iron ion binding	Molecula function
comp2147_c0	cytochrome p450	GO:0009055	electron carrier activity	Molecula function
comp2147_c0	cytochrome p450	GO:0020037	heme binding	Molecula function
comp2151_c0	metallo-dependent partial	GO:0008270	zinc ion binding	Molecula function
comp2174_c0	rab geranylgeranyltransferase	GO:0018344	protein geranylgeranylation	Biological process
comp2174_c0	rab geranylgeranyltransferase	GO:0005968	Rab-protein geranylgeranyltransferase complex	Cellular component
comp2174_c0	rab geranylgeranyltransferase	GO:0004663	Rab geranylgeranyltransferase activity	Molecula function
comp2174_c0	rab geranylgeranyltransferase	GO:0018346	NA	NA
comp2190_c1	fad nad -binding domain-containing protein	GO:0055114	oxidation-reduction process	Biological process
comp2190_c1	fad nad -binding domain-containing protein	GO:0016491	oxidoreductase activity	Molecula function
comp2190_c1	fad nad -binding domain-containing protein	GO:0050660	flavin adenine dinucleotide binding	Molecula function
comp2190_c1	fad nad -binding domain-containing protein	GO:0050661	NADP binding	Molecula function
comp2198_c0	riboflavin synthase domain-like protein	GO:0055114	oxidation-reduction process	Biological process
comp2198_c0	riboflavin synthase domain-like protein	GO:0005506	iron ion binding	Molecula function
comp2198_c0	riboflavin synthase domain-like protein	GO:0010181	FMN binding	Molecula function
comp2198_c0	riboflavin synthase domain-like protein	GO:0016491	oxidoreductase activity	Molecula function
comp2225_c0	nad -binding protein	GO:0055114	oxidation-reduction process	Biological process
comp2225_c0	nad -binding protein	GO:0008270	zinc ion binding	Molecula function
comp2225_c0	nad -binding protein	GO:0016491	oxidoreductase activity	Molecula function
comp2237_c0	molybdenum cofactor biosynthesis protein	GO:0006777	Mo-molybdopterin cofactor biosynthetic process	Biological process
comp2240_c0	rnb-domain-containing protein	GO:0051252	regulation of RNA metabolic process	Biological process
comp2240_c0	rnb-domain-containing protein	GO:0003723	RNA binding	Molecula function
comp2240_c0	rnb-domain-containing protein	GO:0004540	ribonuclease activity	Molecula function
comp2252_c0	glycoside hydrolase family 47 protein	GO:0016020	membrane	Cellular component
comp2252_c0	glycoside hydrolase family 47 protein	GO:0005509	calcium ion binding	Molecula function
comp2252_c0	glycoside hydrolase family 47 protein	GO:0016787	hydrolase activity	Molecula function
comp2260_c0	60s ribosomal protein l6	GO:0006412	translation	Biological process
comp2260_c0	60s ribosomal protein l6	GO:0042254	ribosome biogenesis	Biological process
comp2260_c0	60s ribosomal protein l6	GO:0005840	ribosome	Cellular component
comp2260_c0	60s ribosomal protein l6	GO:0003735	structural constituent of ribosome	Molecula function
comp2263_c0	related to transposase-wolbachia endosymbiont	GO:0003677	DNA binding	Molecula function
comp2265_c0	short chain	GO:0055114	oxidation-reduction process	Biological process
comp2265_c0	short chain	GO:0008874	gluconate 5-dehydrogenase activity	Molecula function
comp2275_c0	polysaccharide lyase family 1 protein	GO:0016829	lyase activity	Molecula function
comp2300_c0	glycoside hydrolase family 47 protein	GO:0016020	membrane	Cellular component
comp2300_c0	glycoside hydrolase family 47 protein	GO:0005509	calcium ion binding	Molecula function
comp2309_c0	p-loop containing nucleoside triphosphate hydrolase protein	GO:0006281	DNA repair	Biological process
comp2309_c0	p-loop containing nucleoside triphosphate hydrolase protein	GO:0007049	cell cycle	Biological process
comp2309_c0	p-loop containing nucleoside triphosphate hydrolase protein	GO:0005634	nucleus	Cellular component
comp2325_c0	peptidase c1a papain	GO:0006508	proteolysis	Biological process
comp2325_c0	peptidase c1a papain	GO:0010413	glucuronoxylan metabolic process	Biological process
comp2325_c0	peptidase c1a papain	GO:0010623	developmental programmed cell death	Biological process
comp2325_c0	peptidase c1a papain	GO:0045492	xylan biosynthetic process	Biological process
comp2325_c0	peptidase c1a papain	GO:0000325	plant-type vacuole	Cellular component
comp2325_c0	peptidase c1a papain	GO:0005634	nucleus	Cellular component
comp2325_c0	peptidase c1a papain	GO:0008234	cysteine-type peptidase activity	Molecula function
comp2327_c0	alcohol oxidase	GO:0044281	small molecule metabolic process	Biological process
comp2327_c0	alcohol oxidase	GO:0071704	organic substance metabolic process	Biological process
comp2327_c0	alcohol oxidase	GO:0005576	extracellular region	Cellular component
comp2327_c0	alcohol oxidase	GO:0016614	oxidoreductase activity, acting on CH-OH group of donors	Molecula function
comp2338_c0	transposase and inactivated derivatives-like protein	GO:0003677	DNA binding	Molecula function
comp2356_c0	cytochrome p450	GO:0006118	electron transport	Biological process
comp2356_c0	cytochrome p450	GO:0055114	oxidation-reduction process	Biological process
comp2356_c0	cytochrome p450	GO:0005506	iron ion binding	Molecula function
comp2356_c0	cytochrome p450	GO:0009055	electron carrier activity	Molecula function
comp2356_c0	cytochrome p450	GO:0020037	heme binding	Molecula function
comp2358_c0	amino acid permease	GO:0003333	amino acid transmembrane transport	Biological process
comp2358_c0	amino acid permease	GO:0016021	integral to membrane	Cellular component
comp2358_c0	amino acid permease	GO:0015171	amino acid transmembrane transporter activity	Molecula function
comp2358_c0	amino acid permease	GO:0016772	transferase activity, transferring phosphorus-containing groups	Molecula function
comp2372_c0	forkhead-like transcriptional regulator	GO:0006355	regulation of transcription, DNA-dependent	Biological process
comp2372_c0	forkhead-like transcriptional regulator	GO:0005667	transcription factor complex	Cellular component
comp2372_c0	forkhead-like transcriptional regulator	GO:0003700	sequence-specific DNA binding transcription factor activity	Molecula function
comp2372_c0	forkhead-like transcriptional regulator	GO:0043565	sequence-specific DNA binding	Molecula function
comp2372_c0	forkhead-like transcriptional regulator	GO:0045449	NA	NA
comp2379_c0	rab geranylgeranyltransferase	GO:0018344	protein geranylgeranylation	Biological process
comp2379_c0	rab geranylgeranyltransferase	GO:0005968	Rab-protein geranylgeranyltransferase complex	Cellular component
comp2379_c0	rab geranylgeranyltransferase	GO:0004663	Rab geranylgeranyltransferase activity	Molecula function
comp2379_c0	rab geranylgeranyltransferase	GO:0018346	NA	NA
comp2382_c0	malate dehydrogenase	GO:0006090	pyruvate metabolic process	Biological process
comp2382_c0	malate dehydrogenase	GO:0006094	gluconeogenesis	Biological process
comp2382_c0	malate dehydrogenase	GO:0006107	oxaloacetate metabolic process	Biological process
comp2382_c0	malate dehydrogenase	GO:0006108	malate metabolic process	Biological process
comp2382_c0	malate dehydrogenase	GO:0006475	internal protein amino acid acetylation	Biological process
comp2382_c0	malate dehydrogenase	GO:0006734	NADH metabolic process	Biological process
comp2382_c0	malate dehydrogenase	GO:0015976	carbon utilization	Biological process
comp2382_c0	malate dehydrogenase	GO:0019643	reductive tricarboxylic acid cycle	Biological process
comp2382_c0	malate dehydrogenase	GO:0044262	cellular carbohydrate metabolic process	Biological process
comp2382_c0	malate dehydrogenase	GO:0046487	glyoxylate metabolic process	Biological process
comp2382_c0	malate dehydrogenase	GO:0005730	nucleolus	Cellular component
comp2382_c0	malate dehydrogenase	GO:0005743	mitochondrial inner membrane	Cellular component
comp2382_c0	malate dehydrogenase	GO:0005759	mitochondrial matrix	Cellular component
comp2382_c0	malate dehydrogenase	GO:0005886	plasma membrane	Cellular component
comp2382_c0	malate dehydrogenase	GO:0030060	L-malate dehydrogenase activity	Molecula function
comp2382_c0	malate dehydrogenase	GO:0043621	protein self-association	Molecula function
comp2382_c0	malate dehydrogenase	GO:0046554	malate dehydrogenase (NADP+) activity	Molecula function
comp2386_c0	3-carboxy- -mucoante lactonizing enzyme	GO:0005515	protein binding	Molecula function
comp2388_c0	tryptophan decarboxylase	GO:0003824	catalytic activity	Molecula function
comp2388_c0	tryptophan decarboxylase	GO:0030170	pyridoxal phosphate binding	Molecula function
comp2390_c0	aaa-domain-containing protein	GO:0005524	ATP binding	Molecula function
comp2390_c0	aaa-domain-containing protein	GO:0017111	nucleoside-triphosphatase activity	Molecula function
comp2400_c0	arabinanase levansucrase invertase	GO:0005975	carbohydrate metabolic process	Biological process
comp2411_c0	multidrug resistance-associated abc transporter	GO:0055085	transmembrane transport	Biological process
comp2411_c0	multidrug resistance-associated abc transporter	GO:0016021	integral to membrane	Cellular component
comp2411_c0	multidrug resistance-associated abc transporter	GO:0005524	ATP binding	Molecula function
comp2423_c0	papain family cysteine protease containing protein	GO:0006508	proteolysis	Biological process
comp2423_c0	papain family cysteine protease containing protein	GO:0008234	cysteine-type peptidase activity	Molecula function
comp2433_c0	isochorismatase hydrolase	GO:0008152	metabolic process	Biological process
comp2433_c0	isochorismatase hydrolase	GO:0003824	catalytic activity	Molecula function
comp2435_c0	barren	GO:0044763	single-organism cellular process	Biological process
comp2437_c0	cytochrome p450	GO:0006118	electron transport	Biological process
comp2437_c0	cytochrome p450	GO:0055114	oxidation-reduction process	Biological process
comp2437_c0	cytochrome p450	GO:0005506	iron ion binding	Molecula function
comp2437_c0	cytochrome p450	GO:0009055	electron carrier activity	Molecula function
comp2437_c0	cytochrome p450	GO:0020037	heme binding	Molecula function
comp2456_c0	aquaporin-like protein	GO:0016020	membrane	Cellular component
comp2457_c0	dna polymerase alpha catalytic subunit	GO:0006260	DNA replication	Biological process
comp2457_c0	dna polymerase alpha catalytic subunit	GO:0042575	DNA polymerase complex	Cellular component
comp2457_c0	dna polymerase alpha catalytic subunit	GO:0001882	nucleoside binding	Molecula function
comp2457_c0	dna polymerase alpha catalytic subunit	GO:0003887	DNA-directed DNA polymerase activity	Molecula function
comp2457_c0	dna polymerase alpha catalytic subunit	GO:0097159	organic cyclic compound binding	Molecula function
comp2484_c0	general substrate transporter	GO:0055085	transmembrane transport	Biological process
comp2484_c0	general substrate transporter	GO:0016021	integral to membrane	Cellular component
comp2484_c0	general substrate transporter	GO:0022857	transmembrane transporter activity	Molecula function
comp2493_c0	cytochrome p450	GO:0006118	electron transport	Biological process
comp2493_c0	cytochrome p450	GO:0055114	oxidation-reduction process	Biological process
comp2493_c0	cytochrome p450	GO:0005506	iron ion binding	Molecula function
comp2493_c0	cytochrome p450	GO:0009055	electron carrier activity	Molecula function
comp2493_c0	cytochrome p450	GO:0016491	oxidoreductase activity	Molecula function
comp2493_c0	cytochrome p450	GO:0020037	heme binding	Molecula function
comp2514_c0	kinase-like protein	GO:0006468	protein phosphorylation	Biological process
comp2514_c0	kinase-like protein	GO:0009069	serine family amino acid metabolic process	Biological process
comp2514_c0	kinase-like protein	GO:0004674	protein serine/threonine kinase activity	Molecula function
comp2514_c0	kinase-like protein	GO:0005524	ATP binding	Molecula function
comp2527_c0	40s ribosomal protein s6	GO:0006364	rRNA processing	Biological process
comp2527_c0	40s ribosomal protein s6	GO:0006412	translation	Biological process
comp2527_c0	40s ribosomal protein s6	GO:0042274	ribosomal small subunit biogenesis	Biological process
comp2527_c0	40s ribosomal protein s6	GO:0022627	cytosolic small ribosomal subunit	Cellular component
comp2527_c0	40s ribosomal protein s6	GO:0003735	structural constituent of ribosome	Molecula function
comp2532_c0	60s ribosomal protein l15	GO:0006412	translation	Biological process
comp2532_c0	60s ribosomal protein l15	GO:0042254	ribosome biogenesis	Biological process
comp2532_c0	60s ribosomal protein l15	GO:0005840	ribosome	Cellular component
comp2532_c0	60s ribosomal protein l15	GO:0003735	structural constituent of ribosome	Molecula function
comp2563_c0	coenzyme a	GO:0008152	metabolic process	Biological process
comp2563_c0	coenzyme a	GO:0016874	ligase activity	Molecula function
comp2567_c0	fad dependent oxidoreductase	GO:0055114	oxidation-reduction process	Biological process
comp2567_c0	fad dependent oxidoreductase	GO:0016491	oxidoreductase activity	Molecula function
comp2571_c0	protein	GO:0016787	hydrolase activity	Molecula function
comp2585_c0	dna glycosylase	GO:0006284	base-excision repair	Biological process
comp2585_c0	dna glycosylase	GO:0003824	catalytic activity	Molecula function
comp2593_c0	ubiquitin-like protein ribosomal protein	GO:0006412	translation	Biological process
comp2593_c0	ubiquitin-like protein ribosomal protein	GO:0042254	ribosome biogenesis	Biological process
comp2593_c0	ubiquitin-like protein ribosomal protein	GO:0005840	ribosome	Cellular component
comp2593_c0	ubiquitin-like protein ribosomal protein	GO:0003735	structural constituent of ribosome	Molecula function
comp2593_c0	ubiquitin-like protein ribosomal protein	GO:0005515	protein binding	Molecula function
comp2601_c0	glycoside hydrolase family 3 protein	GO:0005975	carbohydrate metabolic process	Biological process
comp2617_c0	cytochrome p450	GO:0006118	electron transport	Biological process
comp2617_c0	cytochrome p450	GO:0055114	oxidation-reduction process	Biological process
comp2617_c0	cytochrome p450	GO:0005506	iron ion binding	Molecula function
comp2617_c0	cytochrome p450	GO:0009055	electron carrier activity	Molecula function
comp2617_c0	cytochrome p450	GO:0020037	heme binding	Molecula function
comp2621_c0	rna-binding protein hfq	GO:0006355	regulation of transcription, DNA-dependent	Biological process
comp2621_c0	rna-binding protein hfq	GO:0006950	response to stress	Biological process
comp2621_c0	rna-binding protein hfq	GO:0019013	viral nucleocapsid	Cellular component
comp2621_c0	rna-binding protein hfq	GO:0030529	ribonucleoprotein complex	Cellular component
comp2621_c0	rna-binding protein hfq	GO:0003723	RNA binding	Molecula function
comp2625_c0	dna repair snf2 family	GO:0003677	DNA binding	Molecula function
comp2625_c0	dna repair snf2 family	GO:0004386	helicase activity	Molecula function
comp2625_c0	dna repair snf2 family	GO:0005524	ATP binding	Molecula function
comp2636_c0	protein	GO:0003677	DNA binding	Molecula function
comp2662_c0	wd40 repeat-like protein	GO:0005515	protein binding	Molecula function
comp2667_c0	uncharacterized protein	GO:0006468	protein phosphorylation	Biological process
comp2667_c0	uncharacterized protein	GO:0004672	protein kinase activity	Molecula function
comp2667_c0	uncharacterized protein	GO:0005524	ATP binding	Molecula function
comp2683_c0	cytochrome p450	GO:0006118	electron transport	Biological process
comp2683_c0	cytochrome p450	GO:0055114	oxidation-reduction process	Biological process
comp2683_c0	cytochrome p450	GO:0005506	iron ion binding	Molecula function
comp2683_c0	cytochrome p450	GO:0009055	electron carrier activity	Molecula function
comp2683_c0	cytochrome p450	GO:0020037	heme binding	Molecula function
comp2698_c0	rta1-domain-containing protein	GO:0006950	response to stress	Biological process
comp2698_c0	rta1-domain-containing protein	GO:0016021	integral to membrane	Cellular component
comp2748_c0	cytochrome p450	GO:0006118	electron transport	Biological process
comp2748_c0	cytochrome p450	GO:0055114	oxidation-reduction process	Biological process
comp2748_c0	cytochrome p450	GO:0005506	iron ion binding	Molecula function
comp2748_c0	cytochrome p450	GO:0009055	electron carrier activity	Molecula function
comp2748_c0	cytochrome p450	GO:0020037	heme binding	Molecula function
comp2754_c0	ribulose bisphosphate carboxylase oxygenase activase chloroplast	GO:0009409	response to cold	Biological process
comp2754_c0	ribulose bisphosphate carboxylase oxygenase activase chloroplast	GO:0009416	response to light stimulus	Biological process
comp2754_c0	ribulose bisphosphate carboxylase oxygenase activase chloroplast	GO:0042742	defense response to bacterium	Biological process
comp2754_c0	ribulose bisphosphate carboxylase oxygenase activase chloroplast	GO:0050790	regulation of catalytic activity	Biological process
comp2754_c0	ribulose bisphosphate carboxylase oxygenase activase chloroplast	GO:0005618	cell wall	Cellular component
comp2754_c0	ribulose bisphosphate carboxylase oxygenase activase chloroplast	GO:0005634	nucleus	Cellular component
comp2754_c0	ribulose bisphosphate carboxylase oxygenase activase chloroplast	GO:0009535	chloroplast thylakoid membrane	Cellular component
comp2754_c0	ribulose bisphosphate carboxylase oxygenase activase chloroplast	GO:0009941	chloroplast envelope	Cellular component
comp2754_c0	ribulose bisphosphate carboxylase oxygenase activase chloroplast	GO:0010287	plastoglobule	Cellular component
comp2754_c0	ribulose bisphosphate carboxylase oxygenase activase chloroplast	GO:0010319	stromule	Cellular component
comp2754_c0	ribulose bisphosphate carboxylase oxygenase activase chloroplast	GO:0048046	apoplast	Cellular component
comp2754_c0	ribulose bisphosphate carboxylase oxygenase activase chloroplast	GO:0005524	ATP binding	Molecula function
comp2754_c0	ribulose bisphosphate carboxylase oxygenase activase chloroplast	GO:0043531	ADP binding	Molecula function
comp2754_c0	ribulose bisphosphate carboxylase oxygenase activase chloroplast	GO:0046863	ribulose-1,5-bisphosphate carboxylase/oxygenase activator activity	Molecula function
comp2758_c0	kinase-like protein	GO:0006468	protein phosphorylation	Biological process
comp2758_c0	kinase-like protein	GO:0009069	serine family amino acid metabolic process	Biological process
comp2758_c0	kinase-like protein	GO:0004674	protein serine/threonine kinase activity	Molecula function
comp2758_c0	kinase-like protein	GO:0004713	protein tyrosine kinase activity	Molecula function
comp2758_c0	kinase-like protein	GO:0005524	ATP binding	Molecula function
comp2782_c0	anaphase-promoting complex component cut20 apc4	GO:0005515	protein binding	Molecula function
comp2814_c0	multi-sensor signal transduction histidine kinase	GO:0007165	signal transduction	Biological process
comp2814_c0	multi-sensor signal transduction histidine kinase	GO:0016310	phosphorylation	Biological process
comp2814_c0	multi-sensor signal transduction histidine kinase	GO:0004871	signal transducer activity	Molecula function
comp2814_c0	multi-sensor signal transduction histidine kinase	GO:0005524	ATP binding	Molecula function
comp2814_c0	multi-sensor signal transduction histidine kinase	GO:0016772	transferase activity, transferring phosphorus-containing groups	Molecula function
comp2819_c0	voltage-gated potassium channel	GO:0006811	ion transport	Biological process
comp2819_c0	voltage-gated potassium channel	GO:0016020	membrane	Cellular component
comp2830_c0	cytochrome p450	GO:0055114	oxidation-reduction process	Biological process
comp2830_c0	cytochrome p450	GO:0016705	oxidoreductase activity, acting on paired donors, with incorporation or reduction of molecular oxygen	Molecula function
comp2830_c0	cytochrome p450	GO:0046872	metal ion binding	Molecula function
comp2830_c0	cytochrome p450	GO:0097159	organic cyclic compound binding	Molecula function
comp2830_c0	cytochrome p450	GO:1901363	heterocyclic compound binding	Molecula function
comp2838_c0	quinate permease	GO:0019630	quinate metabolic process	Biological process
comp2838_c0	quinate permease	GO:0055085	transmembrane transport	Biological process
comp2838_c0	quinate permease	GO:0016021	integral to membrane	Cellular component
comp2838_c0	quinate permease	GO:0022891	substrate-specific transmembrane transporter activity	Molecula function
comp2839_c0	related to na+ h+ antiporter 1	GO:0044765	single-organism transport	Biological process
comp2842_c0	glycoside hydrolase family 45 protein	GO:0005982	starch metabolic process	Biological process
comp2842_c0	glycoside hydrolase family 45 protein	GO:0005985	sucrose metabolic process	Biological process
comp2842_c0	glycoside hydrolase family 45 protein	GO:0008810	cellulase activity	Molecula function
comp2848_c0	tubulin alpha chain-like	GO:0006184	GTP catabolic process	Biological process
comp2848_c0	tubulin alpha chain-like	GO:0007017	microtubule-based process	Biological process
comp2848_c0	tubulin alpha chain-like	GO:0051258	protein polymerization	Biological process
comp2848_c0	tubulin alpha chain-like	GO:0005881	cytoplasmic microtubule	Cellular component
comp2848_c0	tubulin alpha chain-like	GO:0003924	GTPase activity	Molecula function
comp2848_c0	tubulin alpha chain-like	GO:0005200	structural constituent of cytoskeleton	Molecula function
comp2848_c0	tubulin alpha chain-like	GO:0005525	GTP binding	Molecula function
comp2849_c0	streptomycin biosynthesis protein	GO:0016491	oxidoreductase activity	Molecula function
comp2866_c0	cytochrome-450 hydroxylase	GO:0016491	oxidoreductase activity	Molecula function
comp2866_c0	cytochrome-450 hydroxylase	GO:0046872	metal ion binding	Molecula function
comp2878_c0	nad -binding protein	GO:0008152	metabolic process	Biological process
comp2906_c0	hypothetical protein AURDEDRAFT_124879 [Auricularia delicata TFB-10046 SS5]	GO:0005515	protein binding	Molecula function
comp2918_c0	cysteine proteinase	GO:0006511	ubiquitin-dependent protein catabolic process	Biological process
comp2918_c0	cysteine proteinase	GO:0016579	protein deubiquitination	Biological process
comp2918_c0	cysteine proteinase	GO:0004221	ubiquitin thiolesterase activity	Molecula function
comp2921_c0	glycoside hydrolase family 43 protein	GO:0005975	carbohydrate metabolic process	Biological process
comp2921_c0	glycoside hydrolase family 43 protein	GO:0004553	hydrolase activity, hydrolyzing O-glycosyl compounds	Molecula function
comp2927_c0	amidase signature enzyme	GO:0006412	translation	Biological process
comp2927_c0	amidase signature enzyme	GO:0005739	mitochondrion	Cellular component
comp2927_c0	amidase signature enzyme	GO:0005524	ATP binding	Molecula function
comp2927_c0	amidase signature enzyme	GO:0016740	transferase activity	Molecula function
comp2927_c0	amidase signature enzyme	GO:0016884	carbon-nitrogen ligase activity, with glutamine as amido-N-donor	Molecula function
comp2938_c0	dead h helicase	GO:0016787	hydrolase activity	Molecula function
comp2949_c0	rna-directed rna polymerase	GO:0006144	purine nucleobase metabolic process	Biological process
comp2949_c0	rna-directed rna polymerase	GO:0031379	RNA-directed RNA polymerase complex	Cellular component
comp2949_c0	rna-directed rna polymerase	GO:0003968	RNA-directed RNA polymerase activity	Molecula function
comp2963_c0	ste ste11 cdc15 protein kinase	GO:0006468	protein phosphorylation	Biological process
comp2963_c0	ste ste11 cdc15 protein kinase	GO:0009069	serine family amino acid metabolic process	Biological process
comp2963_c0	ste ste11 cdc15 protein kinase	GO:0004674	protein serine/threonine kinase activity	Molecula function
comp2963_c0	ste ste11 cdc15 protein kinase	GO:0005524	ATP binding	Molecula function
comp2974_c0	calvin cycle protein cp12-like	GO:0009416	response to light stimulus	Biological process
comp2974_c0	calvin cycle protein cp12-like	GO:0009744	response to sucrose stimulus	Biological process
comp2974_c0	calvin cycle protein cp12-like	GO:0080153	negative regulation of reductive pentose-phosphate cycle	Biological process
comp2974_c0	calvin cycle protein cp12-like	GO:0009507	chloroplast	Cellular component
comp2979_c0	kinase-like protein	GO:0006468	protein phosphorylation	Biological process
comp2979_c0	kinase-like protein	GO:0004672	protein kinase activity	Molecula function
comp3014_c0	long-chain-fatty-acid- ligase	GO:0008152	metabolic process	Biological process
comp3014_c0	long-chain-fatty-acid- ligase	GO:0003824	catalytic activity	Molecula function
comp3033_c0	cell cycle checkpoint	GO:0000077	DNA damage checkpoint	Biological process
comp3033_c0	cell cycle checkpoint	GO:0006281	DNA repair	Biological process
comp3033_c0	cell cycle checkpoint	GO:0005730	nucleolus	Cellular component
comp3033_c0	cell cycle checkpoint	GO:0030896	checkpoint clamp complex	Cellular component
comp3049_c0	high-affinity nicotinic acid transporter	GO:0044271	cellular nitrogen compound biosynthetic process	Biological process
comp3050_c1	rho guanine nucleotide exchange factor gef2	GO:0035023	regulation of Rho protein signal transduction	Biological process
comp3050_c1	rho guanine nucleotide exchange factor gef2	GO:0043087	regulation of GTPase activity	Biological process
comp3050_c1	rho guanine nucleotide exchange factor gef2	GO:0005089	Rho guanyl-nucleotide exchange factor activity	Molecula function
comp3059_c0	aromatic compound dioxygenase	GO:0055114	oxidation-reduction process	Biological process
comp3059_c0	aromatic compound dioxygenase	GO:0005506	iron ion binding	Molecula function
comp3067_c0	hypothetical protein AURDEDRAFT_167553 [Auricularia delicata TFB-10046 SS5]	GO:0008152	metabolic process	Biological process
comp3067_c0	hypothetical protein AURDEDRAFT_167553 [Auricularia delicata TFB-10046 SS5]	GO:0016846	carbon-sulfur lyase activity	Molecula function
comp3091_c0	glycoside hydrolase family 30 protein	GO:0005975	carbohydrate metabolic process	Biological process
comp3091_c0	glycoside hydrolase family 30 protein	GO:0006259	DNA metabolic process	Biological process
comp3091_c0	glycoside hydrolase family 30 protein	GO:0044763	single-organism cellular process	Biological process
comp3091_c0	glycoside hydrolase family 30 protein	GO:0071840	cellular component organization or biogenesis	Biological process
comp3091_c0	glycoside hydrolase family 30 protein	GO:0003676	nucleic acid binding	Molecula function
comp3091_c0	glycoside hydrolase family 30 protein	GO:0004553	hydrolase activity, hydrolyzing O-glycosyl compounds	Molecula function
comp3132_c0	60s ribosomal subunit protein l31	GO:0006412	translation	Biological process
comp3132_c0	60s ribosomal subunit protein l31	GO:0042254	ribosome biogenesis	Biological process
comp3132_c0	60s ribosomal subunit protein l31	GO:0005840	ribosome	Cellular component
comp3132_c0	60s ribosomal subunit protein l31	GO:0003735	structural constituent of ribosome	Molecula function
comp3157_c0	cytochrome p450	GO:0006118	electron transport	Biological process
comp3157_c0	cytochrome p450	GO:0055114	oxidation-reduction process	Biological process
comp3157_c0	cytochrome p450	GO:0004497	monooxygenase activity	Molecula function
comp3157_c0	cytochrome p450	GO:0005506	iron ion binding	Molecula function
comp3157_c0	cytochrome p450	GO:0009055	electron carrier activity	Molecula function
comp3157_c0	cytochrome p450	GO:0016705	oxidoreductase activity, acting on paired donors, with incorporation or reduction of molecular oxygen	Molecula function
comp3157_c0	cytochrome p450	GO:0020037	heme binding	Molecula function
comp3163_c0	rna ligase	GO:0005488	binding	Molecula function
comp3183_c0	kinase-like partial	GO:0006468	protein phosphorylation	Biological process
comp3183_c0	kinase-like partial	GO:0004672	protein kinase activity	Molecula function
comp3183_c0	kinase-like partial	GO:0005524	ATP binding	Molecula function
comp3185_c0	pkinase-domain-containing protein	GO:0006468	protein phosphorylation	Biological process
comp3185_c0	pkinase-domain-containing protein	GO:0009069	serine family amino acid metabolic process	Biological process
comp3185_c0	pkinase-domain-containing protein	GO:0004674	protein serine/threonine kinase activity	Molecula function
comp3185_c0	pkinase-domain-containing protein	GO:0005524	ATP binding	Molecula function
comp3193_c0	metalloprotease protein	GO:0007155	cell adhesion	Biological process
comp3193_c0	metalloprotease protein	GO:0030246	carbohydrate binding	Molecula function
comp3200_c0	pyranose oxidase	GO:0008152	metabolic process	Biological process
comp3200_c0	pyranose oxidase	GO:0016614	oxidoreductase activity, acting on CH-OH group of donors	Molecula function
comp3207_c0	p-loop containing nucleoside triphosphate hydrolase protein	GO:0006200	ATP catabolic process	Biological process
comp3207_c0	p-loop containing nucleoside triphosphate hydrolase protein	GO:0005524	ATP binding	Molecula function
comp3207_c0	p-loop containing nucleoside triphosphate hydrolase protein	GO:0016887	ATPase activity	Molecula function
comp3210_c0	multidrug resistance-associated abc transporter	GO:0017111	nucleoside-triphosphatase activity	Molecula function
comp3226_c0	phenazine biosynthesis protein family	GO:0009058	biosynthetic process	Biological process
comp3226_c0	phenazine biosynthesis protein family	GO:0003824	catalytic activity	Molecula function
comp3248_c0	elongation factor 2	GO:0006184	GTP catabolic process	Biological process
comp3248_c0	elongation factor 2	GO:0006448	regulation of translational elongation	Biological process
comp3248_c0	elongation factor 2	GO:0005840	ribosome	Cellular component
comp3248_c0	elongation factor 2	GO:0005844	polysome	Cellular component
comp3248_c0	elongation factor 2	GO:0003746	translation elongation factor activity	Molecula function
comp3248_c0	elongation factor 2	GO:0003924	GTPase activity	Molecula function
comp3248_c0	elongation factor 2	GO:0005515	protein binding	Molecula function
comp3248_c0	elongation factor 2	GO:0005525	GTP binding	Molecula function
comp3249_c0	uracil-dna glycosylase	GO:0006284	base-excision repair	Biological process
comp3249_c0	uracil-dna glycosylase	GO:0005634	nucleus	Cellular component
comp3249_c0	uracil-dna glycosylase	GO:0005739	mitochondrion	Cellular component
comp3249_c0	uracil-dna glycosylase	GO:0004844	uracil DNA N-glycosylase activity	Molecula function
comp3300_c0	subtilisin-like protein	GO:0006508	proteolysis	Biological process
comp3300_c0	subtilisin-like protein	GO:0004252	serine-type endopeptidase activity	Molecula function
comp3300_c0	subtilisin-like protein	GO:0008233	peptidase activity	Molecula function
comp3313_c0	elongation factor 1-gamma-like	GO:0006412	translation	Biological process
comp3316_c0	sulfate permease	GO:0008272	sulfate transport	Biological process
comp3316_c0	sulfate permease	GO:0055085	transmembrane transport	Biological process
comp3316_c0	sulfate permease	GO:0016021	integral to membrane	Cellular component
comp3316_c0	sulfate permease	GO:0008271	secondary active sulfate transmembrane transporter activity	Molecula function
comp3318_c0	kinase-like protein	GO:0006468	protein phosphorylation	Biological process
comp3318_c0	kinase-like protein	GO:0009069	serine family amino acid metabolic process	Biological process
comp3318_c0	kinase-like protein	GO:0004674	protein serine/threonine kinase activity	Molecula function
comp3318_c0	kinase-like protein	GO:0004713	protein tyrosine kinase activity	Molecula function
comp3318_c0	kinase-like protein	GO:0005524	ATP binding	Molecula function
comp3319_c0	cytochrome p450	GO:0006118	electron transport	Biological process
comp3319_c0	cytochrome p450	GO:0055114	oxidation-reduction process	Biological process
comp3319_c0	cytochrome p450	GO:0005506	iron ion binding	Molecula function
comp3319_c0	cytochrome p450	GO:0009055	electron carrier activity	Molecula function
comp3319_c0	cytochrome p450	GO:0020037	heme binding	Molecula function
comp3320_c0	alpha beta-hydrolase	GO:0003824	catalytic activity	Molecula function
comp3351_c0	glycoside hydrolase family 31 protein	GO:0005975	carbohydrate metabolic process	Biological process
comp3352_c0	protein required for actin cytoskeleton organization and cell cycle progression	GO:0000055	ribosomal large subunit export from nucleus	Biological process
comp3352_c0	protein required for actin cytoskeleton organization and cell cycle progression	GO:0030036	actin cytoskeleton organization	Biological process
comp3352_c0	protein required for actin cytoskeleton organization and cell cycle progression	GO:0042273	ribosomal large subunit biogenesis	Biological process
comp3359_c0	protein	GO:0006289	nucleotide-excision repair	Biological process
comp3359_c0	protein	GO:0009411	response to UV	Biological process
comp3359_c0	protein	GO:0004519	endonuclease activity	Molecula function
comp3363_c0	mif4g-domain-containing protein	GO:0003676	nucleic acid binding	Molecula function
comp3371_c0	rta1-domain-containing protein	GO:0006950	response to stress	Biological process
comp3371_c0	rta1-domain-containing protein	GO:0016021	integral to membrane	Cellular component
comp3372_c0	timeless-domain-containing protein	GO:0044763	single-organism cellular process	Biological process
comp3381_c0	agc akt protein kinase	GO:0016301	kinase activity	Molecula function
comp3407_c0	amino acid permease	GO:0003333	amino acid transmembrane transport	Biological process
comp3407_c0	amino acid permease	GO:0016021	integral to membrane	Cellular component
comp3407_c0	amino acid permease	GO:0015171	amino acid transmembrane transporter activity	Molecula function
comp3407_c0	amino acid permease	GO:0016772	transferase activity, transferring phosphorus-containing groups	Molecula function
comp3432_c0	phenylalanine ammonia-lyase	GO:0006559	L-phenylalanine catabolic process	Biological process
comp3432_c0	phenylalanine ammonia-lyase	GO:0006570	tyrosine metabolic process	Biological process
comp3432_c0	phenylalanine ammonia-lyase	GO:0009800	cinnamic acid biosynthetic process	Biological process
comp3432_c0	phenylalanine ammonia-lyase	GO:0009821	alkaloid biosynthetic process	Biological process
comp3432_c0	phenylalanine ammonia-lyase	GO:0005737	cytoplasm	Cellular component
comp3432_c0	phenylalanine ammonia-lyase	GO:0045548	phenylalanine ammonia-lyase activity	Molecula function
comp3444_c0	aaa-domain-containing protein	GO:0004386	helicase activity	Molecula function
comp3444_c0	aaa-domain-containing protein	GO:0005524	ATP binding	Molecula function
comp3458_c0	hypothetical protein AURDEDRAFT_168013 [Auricularia delicata TFB-10046 SS5]	GO:0046872	metal ion binding	Molecula function
comp3468_c0	heat shock protein 70	GO:0006200	ATP catabolic process	Biological process
comp3468_c0	heat shock protein 70	GO:0006397	mRNA processing	Biological process
comp3468_c0	heat shock protein 70	GO:0006950	response to stress	Biological process
comp3468_c0	heat shock protein 70	GO:0007165	signal transduction	Biological process
comp3468_c0	heat shock protein 70	GO:0008380	RNA splicing	Biological process
comp3468_c0	heat shock protein 70	GO:0045892	negative regulation of transcription, DNA-dependent	Biological process
comp3468_c0	heat shock protein 70	GO:0051085	chaperone mediated protein folding requiring cofactor	Biological process
comp3468_c0	heat shock protein 70	GO:0051726	regulation of cell cycle	Biological process
comp3468_c0	heat shock protein 70	GO:0000974	Prp19 complex	Cellular component
comp3468_c0	heat shock protein 70	GO:0005681	spliceosomal complex	Cellular component
comp3468_c0	heat shock protein 70	GO:0005730	nucleolus	Cellular component
comp3468_c0	heat shock protein 70	GO:0005829	cytosol	Cellular component
comp3468_c0	heat shock protein 70	GO:0008021	synaptic vesicle	Cellular component
comp3468_c0	heat shock protein 70	GO:0009986	cell surface	Cellular component
comp3468_c0	heat shock protein 70	GO:0043005	neuron projection	Cellular component
comp3468_c0	heat shock protein 70	GO:0043025	neuronal cell body	Cellular component
comp3468_c0	heat shock protein 70	GO:0070062	extracellular vesicular exosome	Cellular component
comp3468_c0	heat shock protein 70	GO:0005102	receptor binding	Molecula function
comp3468_c0	heat shock protein 70	GO:0005524	ATP binding	Molecula function
comp3468_c0	heat shock protein 70	GO:0042623	ATPase activity, coupled	Molecula function
comp3468_c0	heat shock protein 70	GO:0043531	ADP binding	Molecula function
comp3468_c0	heat shock protein 70	GO:0051082	unfolded protein binding	Molecula function
comp3470_c0	glycoside hydrolase family 35 protein	GO:0016787	hydrolase activity	Molecula function
comp3481_c0	l-aminoadipate-semialdehyde dehydrogenase	GO:0008152	metabolic process	Biological process
comp3489_c0	carboxypeptidase c	GO:0006508	proteolysis	Biological process
comp3489_c0	carboxypeptidase c	GO:0004185	serine-type carboxypeptidase activity	Molecula function
comp3492_c0	calvin cycle protein cp12- chloroplastic-like	GO:0009416	response to light stimulus	Biological process
comp3492_c0	calvin cycle protein cp12- chloroplastic-like	GO:0009744	response to sucrose stimulus	Biological process
comp3492_c0	calvin cycle protein cp12- chloroplastic-like	GO:0080153	negative regulation of reductive pentose-phosphate cycle	Biological process
comp3492_c0	calvin cycle protein cp12- chloroplastic-like	GO:0009507	chloroplast	Cellular component
comp3494_c0	plasma-membrane proton-e	GO:0046034	ATP metabolic process	Biological process
comp3494_c0	plasma-membrane proton-e	GO:0016020	membrane	Cellular component
comp3494_c0	plasma-membrane proton-e	GO:0000166	nucleotide binding	Molecula function
comp3494_c0	plasma-membrane proton-e	GO:0016887	ATPase activity	Molecula function
comp3494_c0	plasma-membrane proton-e	GO:0043167	ion binding	Molecula function
comp3503_c0	dna repair protein rad8	GO:0006306	DNA methylation	Biological process
comp3503_c0	dna repair protein rad8	GO:0005622	intracellular	Cellular component
comp3503_c0	dna repair protein rad8	GO:0003677	DNA binding	Molecula function
comp3503_c0	dna repair protein rad8	GO:0004386	helicase activity	Molecula function
comp3503_c0	dna repair protein rad8	GO:0005524	ATP binding	Molecula function
comp3503_c0	dna repair protein rad8	GO:0008168	methyltransferase activity	Molecula function
comp3503_c0	dna repair protein rad8	GO:0008270	zinc ion binding	Molecula function
comp3549_c0	glycoside hydrolase	GO:0005975	carbohydrate metabolic process	Biological process
comp3549_c0	glycoside hydrolase	GO:0016787	hydrolase activity	Molecula function
comp3550_c0	cytochrome p450	GO:0006118	electron transport	Biological process
comp3550_c0	cytochrome p450	GO:0055114	oxidation-reduction process	Biological process
comp3550_c0	cytochrome p450	GO:0005506	iron ion binding	Molecula function
comp3550_c0	cytochrome p450	GO:0009055	electron carrier activity	Molecula function
comp3550_c0	cytochrome p450	GO:0020037	heme binding	Molecula function
comp3603_c0	s-adenosylmethionine decarboxylase proenzyme isoform 3	GO:0001701	in utero embryonic development	Biological process
comp3603_c0	s-adenosylmethionine decarboxylase proenzyme isoform 3	GO:0006525	arginine metabolic process	Biological process
comp3603_c0	s-adenosylmethionine decarboxylase proenzyme isoform 3	GO:0006560	proline metabolic process	Biological process
comp3603_c0	s-adenosylmethionine decarboxylase proenzyme isoform 3	GO:0006597	spermine biosynthetic process	Biological process
comp3603_c0	s-adenosylmethionine decarboxylase proenzyme isoform 3	GO:0008295	spermidine biosynthetic process	Biological process
comp3603_c0	s-adenosylmethionine decarboxylase proenzyme isoform 3	GO:0046500	S-adenosylmethionine metabolic process	Biological process
comp3603_c0	s-adenosylmethionine decarboxylase proenzyme isoform 3	GO:0005829	cytosol	Cellular component
comp3603_c0	s-adenosylmethionine decarboxylase proenzyme isoform 3	GO:0004014	adenosylmethionine decarboxylase activity	Molecula function
comp3603_c0	s-adenosylmethionine decarboxylase proenzyme isoform 3	GO:0005515	protein binding	Molecula function
comp3603_c0	s-adenosylmethionine decarboxylase proenzyme isoform 3	GO:0019810	putrescine binding	Molecula function
comp3610_c0	dna polymerase alpha catalytic subunit	GO:0006260	DNA replication	Biological process
comp3610_c0	dna polymerase alpha catalytic subunit	GO:0042575	DNA polymerase complex	Cellular component
comp3610_c0	dna polymerase alpha catalytic subunit	GO:0000166	nucleotide binding	Molecula function
comp3610_c0	dna polymerase alpha catalytic subunit	GO:0003677	DNA binding	Molecula function
comp3610_c0	dna polymerase alpha catalytic subunit	GO:0003887	DNA-directed DNA polymerase activity	Molecula function
comp3636_c0	protein kinase domain-containing protein	GO:0005524	ATP binding	Molecula function
comp3651_c0	atpase beta subunit	GO:0001525	angiogenesis	Biological process
comp3651_c0	atpase beta subunit	GO:0006119	oxidative phosphorylation	Biological process
comp3651_c0	atpase beta subunit	GO:0006172	ADP biosynthetic process	Biological process
comp3651_c0	atpase beta subunit	GO:0006200	ATP catabolic process	Biological process
comp3651_c0	atpase beta subunit	GO:0006629	lipid metabolic process	Biological process
comp3651_c0	atpase beta subunit	GO:0006898	receptor-mediated endocytosis	Biological process
comp3651_c0	atpase beta subunit	GO:0006933	negative regulation of cell adhesion involved in substrate-bound cell migration	Biological process
comp3651_c0	atpase beta subunit	GO:0007165	signal transduction	Biological process
comp3651_c0	atpase beta subunit	GO:0015991	ATP hydrolysis coupled proton transport	Biological process
comp3651_c0	atpase beta subunit	GO:0042777	plasma membrane ATP synthesis coupled proton transport	Biological process
comp3651_c0	atpase beta subunit	GO:0051453	regulation of intracellular pH	Biological process
comp3651_c0	atpase beta subunit	GO:0000275	mitochondrial proton-transporting ATP synthase complex, catalytic core F(1)	Cellular component
comp3651_c0	atpase beta subunit	GO:0009535	chloroplast thylakoid membrane	Cellular component
comp3651_c0	atpase beta subunit	GO:0009986	cell surface	Cellular component
comp3651_c0	atpase beta subunit	GO:0042612	MHC class I protein complex	Cellular component
comp3651_c0	atpase beta subunit	GO:0042645	mitochondrial nucleoid	Cellular component
comp3651_c0	atpase beta subunit	GO:0005509	calcium ion binding	Molecula function
comp3651_c0	atpase beta subunit	GO:0005524	ATP binding	Molecula function
comp3651_c0	atpase beta subunit	GO:0030228	lipoprotein particle receptor activity	Molecula function
comp3651_c0	atpase beta subunit	GO:0042288	MHC class I protein binding	Molecula function
comp3651_c0	atpase beta subunit	GO:0046933	proton-transporting ATP synthase activity, rotational mechanism	Molecula function
comp3651_c0	atpase beta subunit	GO:0046961	proton-transporting ATPase activity, rotational mechanism	Molecula function
comp3706_c0	40s ribosomal protein	GO:0000028	ribosomal small subunit assembly	Biological process
comp3706_c0	40s ribosomal protein	GO:0006412	translation	Biological process
comp3706_c0	40s ribosomal protein	GO:0022627	cytosolic small ribosomal subunit	Cellular component
comp3706_c0	40s ribosomal protein	GO:0003735	structural constituent of ribosome	Molecula function
comp3720_c0	cytochrome p450	GO:0006118	electron transport	Biological process
comp3720_c0	cytochrome p450	GO:0055114	oxidation-reduction process	Biological process
comp3720_c0	cytochrome p450	GO:0005506	iron ion binding	Molecula function
comp3720_c0	cytochrome p450	GO:0009055	electron carrier activity	Molecula function
comp3720_c0	cytochrome p450	GO:0016705	oxidoreductase activity, acting on paired donors, with incorporation or reduction of molecular oxygen	Molecula function
comp3720_c0	cytochrome p450	GO:0020037	heme binding	Molecula function
comp3720_c0	cytochrome p450	GO:1901363	heterocyclic compound binding	Molecula function
comp3724_c0	modular protein with glycoside hydrolase family 13 and glycosyltransferase family 5 domains	GO:0005975	carbohydrate metabolic process	Biological process
comp3724_c0	modular protein with glycoside hydrolase family 13 and glycosyltransferase family 5 domains	GO:0009058	biosynthetic process	Biological process
comp3724_c0	modular protein with glycoside hydrolase family 13 and glycosyltransferase family 5 domains	GO:0016740	transferase activity	Molecula function
comp3724_c0	modular protein with glycoside hydrolase family 13 and glycosyltransferase family 5 domains	GO:0016787	hydrolase activity	Molecula function
comp3724_c0	modular protein with glycoside hydrolase family 13 and glycosyltransferase family 5 domains	GO:0043169	cation binding	Molecula function
comp3750_c0	threonine ammonia-lyase	GO:0006520	cellular amino acid metabolic process	Biological process
comp3750_c0	threonine ammonia-lyase	GO:0016829	lyase activity	Molecula function
comp3753_c0	3-isopropylmalate dehydratase	GO:0009097	isoleucine biosynthetic process	Biological process
comp3753_c0	3-isopropylmalate dehydratase	GO:0009098	leucine biosynthetic process	Biological process
comp3753_c0	3-isopropylmalate dehydratase	GO:0009099	valine biosynthetic process	Biological process
comp3753_c0	3-isopropylmalate dehydratase	GO:0009316	3-isopropylmalate dehydratase complex	Cellular component
comp3753_c0	3-isopropylmalate dehydratase	GO:0003861	3-isopropylmalate dehydratase activity	Molecula function
comp3753_c0	3-isopropylmalate dehydratase	GO:0051539	4 iron, 4 sulfur cluster binding	Molecula function
comp3755_c0	atp-dependent dna helicase	GO:0003676	nucleic acid binding	Molecula function
comp3755_c0	atp-dependent dna helicase	GO:0004386	helicase activity	Molecula function
comp3755_c0	atp-dependent dna helicase	GO:0005524	ATP binding	Molecula function
comp3775_c0	60s ribosomal protein l11	GO:0006412	translation	Biological process
comp3775_c0	60s ribosomal protein l11	GO:0006915	apoptotic process	Biological process
comp3775_c0	60s ribosomal protein l11	GO:0009790	embryo development	Biological process
comp3775_c0	60s ribosomal protein l11	GO:0030218	erythrocyte differentiation	Biological process
comp3775_c0	60s ribosomal protein l11	GO:0034504	protein localization to nucleus	Biological process
comp3775_c0	60s ribosomal protein l11	GO:0042254	ribosome biogenesis	Biological process
comp3775_c0	60s ribosomal protein l11	GO:0042593	glucose homeostasis	Biological process
comp3775_c0	60s ribosomal protein l11	GO:0005730	nucleolus	Cellular component
comp3775_c0	60s ribosomal protein l11	GO:0005840	ribosome	Cellular component
comp3775_c0	60s ribosomal protein l11	GO:0003735	structural constituent of ribosome	Molecula function
comp3775_c0	60s ribosomal protein l11	GO:0019843	rRNA binding	Molecula function
comp3799_c0	mfs general substrate transporter	GO:0055085	transmembrane transport	Biological process
comp3799_c0	mfs general substrate transporter	GO:0016021	integral to membrane	Cellular component
comp3804_c0	40s ribosomal protein s13	GO:0006412	translation	Biological process
comp3804_c0	40s ribosomal protein s13	GO:0033119	negative regulation of RNA splicing	Biological process
comp3804_c0	40s ribosomal protein s13	GO:0042254	ribosome biogenesis	Biological process
comp3804_c0	40s ribosomal protein s13	GO:0005730	nucleolus	Cellular component
comp3804_c0	40s ribosomal protein s13	GO:0022627	cytosolic small ribosomal subunit	Cellular component
comp3804_c0	40s ribosomal protein s13	GO:0003729	mRNA binding	Molecula function
comp3804_c0	40s ribosomal protein s13	GO:0003735	structural constituent of ribosome	Molecula function
comp3810_c0	kinase-like partial	GO:0006468	protein phosphorylation	Biological process
comp3810_c0	kinase-like partial	GO:0004672	protein kinase activity	Molecula function
comp3810_c0	kinase-like partial	GO:0005524	ATP binding	Molecula function
comp3851_c0	mfs general substrate transporter	GO:0055085	transmembrane transport	Biological process
comp3851_c0	mfs general substrate transporter	GO:0016021	integral to membrane	Cellular component
comp3879_c0	adp atp carrier	GO:0055085	transmembrane transport	Biological process
comp3879_c0	adp atp carrier	GO:0005743	mitochondrial inner membrane	Cellular component
comp3879_c0	adp atp carrier	GO:0016021	integral to membrane	Cellular component
comp3879_c0	adp atp carrier	GO:0005215	transporter activity	Molecula function
comp3902_c0	glycoside hydrolase family 35 protein	GO:0005975	carbohydrate metabolic process	Biological process
comp3902_c0	glycoside hydrolase family 35 protein	GO:0004553	hydrolase activity, hydrolyzing O-glycosyl compounds	Molecula function
comp3906_c0	hypothetical protein AURDEDRAFT_185839 [Auricularia delicata TFB-10046 SS5]	GO:0005515	protein binding	Molecula function
comp3907_c0	chaperone protein 1-like	GO:0006200	ATP catabolic process	Biological process
comp3907_c0	chaperone protein 1-like	GO:0006457	protein folding	Biological process
comp3907_c0	chaperone protein 1-like	GO:0009644	response to high light intensity	Biological process
comp3907_c0	chaperone protein 1-like	GO:0010286	heat acclimation	Biological process
comp3907_c0	chaperone protein 1-like	GO:0034976	response to endoplasmic reticulum stress	Biological process
comp3907_c0	chaperone protein 1-like	GO:0042542	response to hydrogen peroxide	Biological process
comp3907_c0	chaperone protein 1-like	GO:0043335	protein unfolding	Biological process
comp3907_c0	chaperone protein 1-like	GO:0045727	positive regulation of translation	Biological process
comp3907_c0	chaperone protein 1-like	GO:0009570	chloroplast stroma	Cellular component
comp3907_c0	chaperone protein 1-like	GO:0009941	chloroplast envelope	Cellular component
comp3907_c0	chaperone protein 1-like	GO:0005524	ATP binding	Molecula function
comp3907_c0	chaperone protein 1-like	GO:0016887	ATPase activity	Molecula function
comp3914_c0	cytochrome p450	GO:0006118	electron transport	Biological process
comp3914_c0	cytochrome p450	GO:0055114	oxidation-reduction process	Biological process
comp3914_c0	cytochrome p450	GO:0005506	iron ion binding	Molecula function
comp3914_c0	cytochrome p450	GO:0009055	electron carrier activity	Molecula function
comp3914_c0	cytochrome p450	GO:0016491	oxidoreductase activity	Molecula function
comp3914_c0	cytochrome p450	GO:0020037	heme binding	Molecula function
comp3926_c0	kinase-like protein	GO:0006468	protein phosphorylation	Biological process
comp3926_c0	kinase-like protein	GO:0004672	protein kinase activity	Molecula function
comp3926_c0	kinase-like protein	GO:0005524	ATP binding	Molecula function
comp3938_c0	cytochrome p450	GO:0006118	electron transport	Biological process
comp3938_c0	cytochrome p450	GO:0055114	oxidation-reduction process	Biological process
comp3938_c0	cytochrome p450	GO:0005506	iron ion binding	Molecula function
comp3938_c0	cytochrome p450	GO:0009055	electron carrier activity	Molecula function
comp3938_c0	cytochrome p450	GO:0016491	oxidoreductase activity	Molecula function
comp3938_c0	cytochrome p450	GO:0020037	heme binding	Molecula function
comp3960_c0	1-phosphatidylinositol-3-phosphate 5-kinase	GO:0044267	cellular protein metabolic process	Biological process
comp3960_c0	1-phosphatidylinositol-3-phosphate 5-kinase	GO:0046854	phosphatidylinositol phosphorylation	Biological process
comp3960_c0	1-phosphatidylinositol-3-phosphate 5-kinase	GO:0005524	ATP binding	Molecula function
comp3960_c0	1-phosphatidylinositol-3-phosphate 5-kinase	GO:0016307	phosphatidylinositol phosphate kinase activity	Molecula function
comp3960_c0	1-phosphatidylinositol-3-phosphate 5-kinase	GO:0046872	metal ion binding	Molecula function
comp3961_c0	origin recognition subunit 5-like protein	GO:0006260	DNA replication	Biological process
comp3961_c0	origin recognition subunit 5-like protein	GO:0000808	origin recognition complex	Cellular component
comp3961_c0	origin recognition subunit 5-like protein	GO:0005634	nucleus	Cellular component
comp3988_c0	sodium p-type	GO:0006814	sodium ion transport	Biological process
comp3988_c0	sodium p-type	GO:0016021	integral to membrane	Cellular component
comp3988_c0	sodium p-type	GO:0005524	ATP binding	Molecula function
comp3988_c0	sodium p-type	GO:0008554	sodium-exporting ATPase activity, phosphorylative mechanism	Molecula function
comp3988_c0	sodium p-type	GO:0046872	metal ion binding	Molecula function
comp4036_c0	related to hexose transporter protein	GO:0006810	transport	Biological process
comp4036_c0	related to hexose transporter protein	GO:0005215	transporter activity	Molecula function
comp4045_c0	e3 ubiquitin-protein ligase uhrf1	GO:0042393	histone binding	Molecula function
comp4055_c0	exo-rhamnogalacturonase b protein	GO:0008152	metabolic process	Biological process
comp4055_c0	exo-rhamnogalacturonase b protein	GO:0016798	hydrolase activity, acting on glycosyl bonds	Molecula function
comp4083_c0	k(+) h(+) antiporter 1	GO:0006812	cation transport	Biological process
comp4083_c0	k(+) h(+) antiporter 1	GO:0006885	regulation of pH	Biological process
comp4083_c0	k(+) h(+) antiporter 1	GO:0055085	transmembrane transport	Biological process
comp4083_c0	k(+) h(+) antiporter 1	GO:0016021	integral to membrane	Cellular component
comp4083_c0	k(+) h(+) antiporter 1	GO:0015299	solute:hydrogen antiporter activity	Molecula function
comp4085_c0	glyceraldehyde 3-phosphate dehydrogenase	GO:0006094	gluconeogenesis	Biological process
comp4085_c0	glyceraldehyde 3-phosphate dehydrogenase	GO:0006096	glycolysis	Biological process
comp4085_c0	glyceraldehyde 3-phosphate dehydrogenase	GO:0055114	oxidation-reduction process	Biological process
comp4085_c0	glyceraldehyde 3-phosphate dehydrogenase	GO:0005737	cytoplasm	Cellular component
comp4085_c0	glyceraldehyde 3-phosphate dehydrogenase	GO:0004365	glyceraldehyde-3-phosphate dehydrogenase (NAD+) (phosphorylating) activity	Molecula function
comp4087_c0	dead h helicase	GO:0003676	nucleic acid binding	Molecula function
comp4087_c0	dead h helicase	GO:0005524	ATP binding	Molecula function
comp4087_c0	dead h helicase	GO:0008026	ATP-dependent helicase activity	Molecula function
comp4099_c0	peptidase c14	GO:0006508	proteolysis	Biological process
comp4099_c0	peptidase c14	GO:0004197	cysteine-type endopeptidase activity	Molecula function
comp4118_c0	o-methyltransferase	GO:0008171	O-methyltransferase activity	Molecula function
comp4119_c0	alpha-n-arabinofuranosidase a	GO:0009117	nucleotide metabolic process	Biological process
comp4119_c0	alpha-n-arabinofuranosidase a	GO:0031222	arabinan catabolic process	Biological process
comp4119_c0	alpha-n-arabinofuranosidase a	GO:0046373	L-arabinose metabolic process	Biological process
comp4119_c0	alpha-n-arabinofuranosidase a	GO:2000895	hemicellulose catabolic process	Biological process
comp4119_c0	alpha-n-arabinofuranosidase a	GO:0005576	extracellular region	Cellular component
comp4119_c0	alpha-n-arabinofuranosidase a	GO:0046556	alpha-N-arabinofuranosidase activity	Molecula function
comp4121_c0	atp-dependent bile acid permease	GO:0055085	transmembrane transport	Biological process
comp4121_c0	atp-dependent bile acid permease	GO:0016021	integral to membrane	Cellular component
comp4121_c0	atp-dependent bile acid permease	GO:0005524	ATP binding	Molecula function
comp4136_c0	modular protein with glycoside hydrolase family 13 and glycosyltransferase family 5 domains	GO:0005975	carbohydrate metabolic process	Biological process
comp4136_c0	modular protein with glycoside hydrolase family 13 and glycosyltransferase family 5 domains	GO:0009058	biosynthetic process	Biological process
comp4136_c0	modular protein with glycoside hydrolase family 13 and glycosyltransferase family 5 domains	GO:0016740	transferase activity	Molecula function
comp4136_c0	modular protein with glycoside hydrolase family 13 and glycosyltransferase family 5 domains	GO:0016787	hydrolase activity	Molecula function
comp4136_c0	modular protein with glycoside hydrolase family 13 and glycosyltransferase family 5 domains	GO:0043169	cation binding	Molecula function
comp4145_c0	fungal specific transcription	GO:0006357	regulation of transcription from RNA polymerase II promoter	Biological process
comp4145_c0	fungal specific transcription	GO:0005634	nucleus	Cellular component
comp4145_c0	fungal specific transcription	GO:0000981	sequence-specific DNA binding RNA polymerase II transcription factor activity	Molecula function
comp4145_c0	fungal specific transcription	GO:0008270	zinc ion binding	Molecula function
comp4182_c0	tetraspanin tsp2 family	GO:0016021	integral to membrane	Cellular component
comp4193_c0	fmn-linked oxidoreductase	GO:0002943	tRNA dihydrouridine synthesis	Biological process
comp4193_c0	fmn-linked oxidoreductase	GO:0008152	metabolic process	Biological process
comp4193_c0	fmn-linked oxidoreductase	GO:0055114	oxidation-reduction process	Biological process
comp4193_c0	fmn-linked oxidoreductase	GO:0017150	tRNA dihydrouridine synthase activity	Molecula function
comp4193_c0	fmn-linked oxidoreductase	GO:0050660	flavin adenine dinucleotide binding	Molecula function
comp4194_c0	alpha- -glucanase	GO:0008152	metabolic process	Biological process
comp4194_c0	alpha- -glucanase	GO:0016798	hydrolase activity, acting on glycosyl bonds	Molecula function
comp4213_c0	pectinesterase short=pe	GO:0005982	starch metabolic process	Biological process
comp4213_c0	pectinesterase short=pe	GO:0005985	sucrose metabolic process	Biological process
comp4213_c0	pectinesterase short=pe	GO:0042545	cell wall modification	Biological process
comp4213_c0	pectinesterase short=pe	GO:0005618	cell wall	Cellular component
comp4213_c0	pectinesterase short=pe	GO:0030599	pectinesterase activity	Molecula function
comp4230_c0	hypothetical protein AURDEDRAFT_139830 [Auricularia delicata TFB-10046 SS5]	GO:0016998	cell wall macromolecule catabolic process	Biological process
comp4250_c0	ubiquitin fusion protein	GO:0001510	RNA methylation	Biological process
comp4250_c0	ubiquitin fusion protein	GO:0006412	translation	Biological process
comp4250_c0	ubiquitin fusion protein	GO:0009793	embryo development ending in seed dormancy	Biological process
comp4250_c0	ubiquitin fusion protein	GO:0016567	protein ubiquitination	Biological process
comp4250_c0	ubiquitin fusion protein	GO:0042254	ribosome biogenesis	Biological process
comp4250_c0	ubiquitin fusion protein	GO:0005730	nucleolus	Cellular component
comp4250_c0	ubiquitin fusion protein	GO:0022625	cytosolic large ribosomal subunit	Cellular component
comp4250_c0	ubiquitin fusion protein	GO:0003735	structural constituent of ribosome	Molecula function
comp4270_c0	gamma dna-directed dna polymerase	GO:0006260	DNA replication	Biological process
comp4270_c0	gamma dna-directed dna polymerase	GO:0005760	gamma DNA polymerase complex	Cellular component
comp4270_c0	gamma dna-directed dna polymerase	GO:0003677	DNA binding	Molecula function
comp4304_c0	glycoside hydrolase	GO:0009117	nucleotide metabolic process	Biological process
comp4304_c0	glycoside hydrolase	GO:0046373	L-arabinose metabolic process	Biological process
comp4304_c0	glycoside hydrolase	GO:0046556	alpha-N-arabinofuranosidase activity	Molecula function
comp4325_c0	dna repair exonuclease	GO:0006302	double-strand break repair	Biological process
comp4325_c0	dna repair exonuclease	GO:0007126	meiosis	Biological process
comp4325_c0	dna repair exonuclease	GO:0090305	nucleic acid phosphodiester bond hydrolysis	Biological process
comp4325_c0	dna repair exonuclease	GO:0005634	nucleus	Cellular component
comp4325_c0	dna repair exonuclease	GO:0004519	endonuclease activity	Molecula function
comp4325_c0	dna repair exonuclease	GO:0004527	exonuclease activity	Molecula function
comp4325_c0	dna repair exonuclease	GO:0030145	manganese ion binding	Molecula function
comp4331_c0	mov34 mpn pad-1 family protein	GO:0016787	hydrolase activity	Molecula function
comp4347_c0	#NAME?	GO:0019295	coenzyme M biosynthetic process	Biological process
comp4347_c0	sulfonate biosynthesis enzyme	GO:0019295	coenzyme M biosynthetic process	Biological process
comp4347_c0	#NAME?	GO:0043817	phosphosulfolactate synthase activity	Molecula function
comp4347_c0	sulfonate biosynthesis enzyme	GO:0016829	lyase activity	Molecula function
comp4349_c0	hypothetical protein AURDEDRAFT_149144 [Auricularia delicata TFB-10046 SS5]	GO:0005515	protein binding	Molecula function
comp4370_c0	glycoside hydrolase	GO:0016787	hydrolase activity	Molecula function
comp4387_c0	sjchgc03566 protein	GO:0000723	telomere maintenance	Biological process
comp4387_c0	sjchgc03566 protein	GO:0003677	DNA binding	Molecula function
comp4398_c0	glycosyltransferase family 2 protein	GO:0016740	transferase activity	Molecula function
comp4406_c0	mfs general substrate transporter	GO:0055085	transmembrane transport	Biological process
comp4406_c0	mfs general substrate transporter	GO:0016021	integral to membrane	Cellular component
comp4406_c0	mfs general substrate transporter	GO:0022857	transmembrane transporter activity	Molecula function
comp4413_c0	anaphase-promoting complex component cut20 apc4	GO:0030071	regulation of mitotic metaphase/anaphase transition	Biological process
comp4413_c0	anaphase-promoting complex component cut20 apc4	GO:0031145	anaphase-promoting complex-dependent proteasomal ubiquitin-dependent protein catabolic process	Biological process
comp4413_c0	anaphase-promoting complex component cut20 apc4	GO:0005680	anaphase-promoting complex	Cellular component
comp4429_c0	forkhead box protein i1	GO:0005667	transcription factor complex	Cellular component
comp4429_c0	forkhead box protein i1	GO:0003700	sequence-specific DNA binding transcription factor activity	Molecula function
comp4429_c0	forkhead box protein i1	GO:0043565	sequence-specific DNA binding	Molecula function
comp4429_c0	forkhead box protein i1	GO:0045449	NA	NA
comp4441_c1	dna polymerase zeta catalytic subunit	GO:0005488	binding	Molecula function
comp4445_c0	mfs general substrate transporter	GO:0055085	transmembrane transport	Biological process
comp4445_c0	mfs general substrate transporter	GO:0016021	integral to membrane	Cellular component
comp4447_c0	fad nad -binding domain-containing protein	GO:0016491	oxidoreductase activity	Molecula function
comp4479_c0	lim-type zinc finger-containing protein	GO:0008270	zinc ion binding	Molecula function
comp4483_c0	related to sac1-recessive suppressor of secretory defect	GO:0042578	phosphoric ester hydrolase activity	Molecula function
comp4490_c0	hypothetical protein AURDEDRAFT_163871 [Auricularia delicata TFB-10046 SS5]	GO:0005515	protein binding	Molecula function
comp4494_c0	atp dependent dna helicase	GO:0006270	DNA replication initiation	Biological process
comp4494_c0	atp dependent dna helicase	GO:0032508	DNA duplex unwinding	Biological process
comp4494_c0	atp dependent dna helicase	GO:0005634	nucleus	Cellular component
comp4494_c0	atp dependent dna helicase	GO:0005657	replication fork	Cellular component
comp4494_c0	atp dependent dna helicase	GO:0042555	MCM complex	Cellular component
comp4494_c0	atp dependent dna helicase	GO:0003677	DNA binding	Molecula function
comp4494_c0	atp dependent dna helicase	GO:0003678	DNA helicase activity	Molecula function
comp4494_c0	atp dependent dna helicase	GO:0005524	ATP binding	Molecula function
comp4496_c1	protoporphyrinogen oxidase	GO:0032259	methylation	Biological process
comp4496_c1	protoporphyrinogen oxidase	GO:0008168	methyltransferase activity	Molecula function
comp4509_c0	cytochrome p450	GO:0006118	electron transport	Biological process
comp4509_c0	cytochrome p450	GO:0055114	oxidation-reduction process	Biological process
comp4509_c0	cytochrome p450	GO:0005506	iron ion binding	Molecula function
comp4509_c0	cytochrome p450	GO:0009055	electron carrier activity	Molecula function
comp4509_c0	cytochrome p450	GO:0016491	oxidoreductase activity	Molecula function
comp4509_c0	cytochrome p450	GO:0020037	heme binding	Molecula function
comp4518_c0	kinase-like protein	GO:0006468	protein phosphorylation	Biological process
comp4518_c0	kinase-like protein	GO:0009069	serine family amino acid metabolic process	Biological process
comp4518_c0	kinase-like protein	GO:0004674	protein serine/threonine kinase activity	Molecula function
comp4518_c0	kinase-like protein	GO:0005524	ATP binding	Molecula function
comp4524_c0	hypothetical protein [Monosiga brevicollis MX1]	GO:0006771	riboflavin metabolic process	Biological process
comp4524_c0	hypothetical protein [Monosiga brevicollis MX1]	GO:0019497	hexachlorocyclohexane metabolic process	Biological process
comp4524_c0	hypothetical protein [Monosiga brevicollis MX1]	GO:0003993	acid phosphatase activity	Molecula function
comp4524_c0	hypothetical protein [Monosiga brevicollis MX1]	GO:0046872	metal ion binding	Molecula function
comp4545_c0	hypothetical protein AURDEDRAFT_122386 [Auricularia delicata TFB-10046 SS5]	GO:0005515	protein binding	Molecula function
comp4558_c0	cytochrome p450	GO:0005488	binding	Molecula function
comp4558_c0	cytochrome p450	GO:0016491	oxidoreductase activity	Molecula function
comp4580_c0	cytochrome p450	GO:0006118	electron transport	Biological process
comp4580_c0	cytochrome p450	GO:0055114	oxidation-reduction process	Biological process
comp4580_c0	cytochrome p450	GO:0004497	monooxygenase activity	Molecula function
comp4580_c0	cytochrome p450	GO:0005506	iron ion binding	Molecula function
comp4580_c0	cytochrome p450	GO:0009055	electron carrier activity	Molecula function
comp4580_c0	cytochrome p450	GO:0016705	oxidoreductase activity, acting on paired donors, with incorporation or reduction of molecular oxygen	Molecula function
comp4580_c0	cytochrome p450	GO:0020037	heme binding	Molecula function
comp4588_c0	cytochrome p450	GO:0006118	electron transport	Biological process
comp4588_c0	cytochrome p450	GO:0055114	oxidation-reduction process	Biological process
comp4588_c0	cytochrome p450	GO:0005506	iron ion binding	Molecula function
comp4588_c0	cytochrome p450	GO:0009055	electron carrier activity	Molecula function
comp4588_c0	cytochrome p450	GO:0016491	oxidoreductase activity	Molecula function
comp4588_c0	cytochrome p450	GO:0020037	heme binding	Molecula function
comp4606_c0	mfs sugar	GO:0008643	carbohydrate transport	Biological process
comp4606_c0	mfs sugar	GO:0055085	transmembrane transport	Biological process
comp4606_c0	mfs sugar	GO:0016021	integral to membrane	Cellular component
comp4606_c0	mfs sugar	GO:0022891	substrate-specific transmembrane transporter activity	Molecula function
comp4620_c0	isoflavone reductase family protein	GO:0055114	oxidation-reduction process	Biological process
comp4620_c1	isoflavone reductase family protein	GO:0019748	secondary metabolic process	Biological process
comp4620_c0	isoflavone reductase family protein	GO:0016491	oxidoreductase activity	Molecula function
comp4623_c0	metallo-hydrolase oxidoreductase	GO:0016787	hydrolase activity	Molecula function
comp4626_c0	cytochrome p450	GO:0055114	oxidation-reduction process	Biological process
comp4626_c0	cytochrome p450	GO:0005506	iron ion binding	Molecula function
comp4626_c0	cytochrome p450	GO:0010181	FMN binding	Molecula function
comp4626_c0	cytochrome p450	GO:0016491	oxidoreductase activity	Molecula function
comp4629_c0	tannase and feruloyl esterase	GO:0016998	cell wall macromolecule catabolic process	Biological process
comp4629_c0	tannase and feruloyl esterase	GO:0045490	pectin catabolic process	Biological process
comp4629_c0	tannase and feruloyl esterase	GO:0045493	xylan catabolic process	Biological process
comp4629_c0	tannase and feruloyl esterase	GO:0005576	extracellular region	Cellular component
comp4629_c0	tannase and feruloyl esterase	GO:0030600	feruloyl esterase activity	Molecula function
comp4629_c0	tannase and feruloyl esterase	GO:0042803	protein homodimerization activity	Molecula function
comp4630_c0	dna polymerase delta subunit 2	GO:0006260	DNA replication	Biological process
comp4630_c0	dna polymerase delta subunit 2	GO:0042575	DNA polymerase complex	Cellular component
comp4630_c0	dna polymerase delta subunit 2	GO:0003677	DNA binding	Molecula function
comp4630_c0	dna polymerase delta subunit 2	GO:0003887	DNA-directed DNA polymerase activity	Molecula function
comp4633_c0	cell cycle checkpoint	GO:0000077	DNA damage checkpoint	Biological process
comp4633_c0	cell cycle checkpoint	GO:0006281	DNA repair	Biological process
comp4633_c0	cell cycle checkpoint	GO:0030896	checkpoint clamp complex	Cellular component
comp4636_c0	hypothetical protein AURDEDRAFT_174716 [Auricularia delicata TFB-10046 SS5]	GO:0005515	protein binding	Molecula function
comp4637_c0	#NAME?	GO:0008152	metabolic process	Biological process
comp4637_c0	#NAME?	GO:0003824	catalytic activity	Molecula function
comp4662_c0	glycoside hydrolase family 32 protein	GO:0008152	metabolic process	Biological process
comp4662_c0	glycoside hydrolase family 32 protein	GO:0016798	hydrolase activity, acting on glycosyl bonds	Molecula function
comp4702_c0	glycoside hydrolase family 81 protein	GO:0016787	hydrolase activity	Molecula function
comp4702_c1	glycoside hydrolase family 81 protein	GO:0016787	hydrolase activity	Molecula function
comp4707_c0	metal dependent phosphohydrolase protein	GO:0008081	phosphoric diester hydrolase activity	Molecula function
comp4707_c0	metal dependent phosphohydrolase protein	GO:0046872	metal ion binding	Molecula function
comp4715_c0	cytochrome p450	GO:0006118	electron transport	Biological process
comp4715_c0	cytochrome p450	GO:0055114	oxidation-reduction process	Biological process
comp4715_c0	cytochrome p450	GO:0005506	iron ion binding	Molecula function
comp4715_c0	cytochrome p450	GO:0009055	electron carrier activity	Molecula function
comp4715_c0	cytochrome p450	GO:0016491	oxidoreductase activity	Molecula function
comp4715_c0	cytochrome p450	GO:0020037	heme binding	Molecula function
comp4728_c0	acetyl- synthetase-like protein	GO:0008152	metabolic process	Biological process
comp4728_c0	acetyl- synthetase-like protein	GO:0016874	ligase activity	Molecula function
comp4745_c0	ubiquitin ribosomal protein cep52 fusion	GO:0006281	DNA repair	Biological process
comp4745_c0	ubiquitin ribosomal protein cep52 fusion	GO:0006412	translation	Biological process
comp4745_c0	ubiquitin ribosomal protein cep52 fusion	GO:0042254	ribosome biogenesis	Biological process
comp4745_c0	ubiquitin ribosomal protein cep52 fusion	GO:0005634	nucleus	Cellular component
comp4745_c0	ubiquitin ribosomal protein cep52 fusion	GO:0005840	ribosome	Cellular component
comp4745_c0	ubiquitin ribosomal protein cep52 fusion	GO:0003735	structural constituent of ribosome	Molecula function
comp4752_c0	acetyl- acetyltransferase	GO:0008152	metabolic process	Biological process
comp4752_c0	acetyl- acetyltransferase	GO:0016747	transferase activity, transferring acyl groups other than amino-acyl groups	Molecula function
comp4767_c0	gamma-glutamyl phosphate reductase	GO:0055114	oxidation-reduction process	Biological process
comp4767_c0	gamma-glutamyl phosphate reductase	GO:0016620	oxidoreductase activity, acting on the aldehyde or oxo group of donors, NAD or NADP as acceptor	Molecula function
comp4776_c0	hypothetical protein AURDEDRAFT_164919 [Auricularia delicata TFB-10046 SS5]	GO:0005515	protein binding	Molecula function
comp4808_c0	atp-dependent bile acid permease	GO:0006200	ATP catabolic process	Biological process
comp4808_c0	atp-dependent bile acid permease	GO:0006691	leukotriene metabolic process	Biological process
comp4808_c0	atp-dependent bile acid permease	GO:0009235	cobalamin metabolic process	Biological process
comp4808_c0	atp-dependent bile acid permease	GO:0019369	arachidonic acid metabolic process	Biological process
comp4808_c0	atp-dependent bile acid permease	GO:0042493	response to drug	Biological process
comp4808_c0	atp-dependent bile acid permease	GO:0055085	transmembrane transport	Biological process
comp4808_c0	atp-dependent bile acid permease	GO:0005730	nucleolus	Cellular component
comp4808_c0	atp-dependent bile acid permease	GO:0005794	Golgi apparatus	Cellular component
comp4808_c0	atp-dependent bile acid permease	GO:0016021	integral to membrane	Cellular component
comp4808_c0	atp-dependent bile acid permease	GO:0044459	plasma membrane part	Cellular component
comp4808_c0	atp-dependent bile acid permease	GO:0005524	ATP binding	Molecula function
comp4808_c0	atp-dependent bile acid permease	GO:0042626	ATPase activity, coupled to transmembrane movement of substances	Molecula function
comp4811_c0	dna repair protein rad5	GO:0003677	DNA binding	Molecula function
comp4811_c0	dna repair protein rad5	GO:0005524	ATP binding	Molecula function
comp4811_c0	dna repair protein rad5	GO:0016818	hydrolase activity, acting on acid anhydrides, in phosphorus-containing anhydrides	Molecula function
comp4811_c0	dna repair protein rad5	GO:0046872	metal ion binding	Molecula function
comp4811_c1	dna repair protein rad5	GO:0003677	DNA binding	Molecula function
comp4811_c1	dna repair protein rad5	GO:0005524	ATP binding	Molecula function
comp4811_c1	dna repair protein rad5	GO:1901363	heterocyclic compound binding	Molecula function
comp4817_c0	hypothetical protein AURDEDRAFT_130800 [Auricularia delicata TFB-10046 SS5]	GO:0005515	protein binding	Molecula function
comp4818_c0	calcium atpase transmembrane domain m-containing protein	GO:0006812	cation transport	Biological process
comp4818_c0	calcium atpase transmembrane domain m-containing protein	GO:0016021	integral to membrane	Cellular component
comp4818_c0	calcium atpase transmembrane domain m-containing protein	GO:0005524	ATP binding	Molecula function
comp4818_c0	calcium atpase transmembrane domain m-containing protein	GO:0019829	cation-transporting ATPase activity	Molecula function
comp4818_c0	calcium atpase transmembrane domain m-containing protein	GO:0046872	metal ion binding	Molecula function
comp4824_c0	polysaccharide lyase family 4 protein	GO:0005975	carbohydrate metabolic process	Biological process
comp4824_c0	polysaccharide lyase family 4 protein	GO:0016829	lyase activity	Molecula function
comp4824_c0	polysaccharide lyase family 4 protein	GO:0030246	carbohydrate binding	Molecula function
comp4826_c0	peptidase s8 and s53 domain-containing protein	GO:0008236	serine-type peptidase activity	Molecula function
comp4830_c0	carbohydrate esterase family 8 protein	GO:0005982	starch metabolic process	Biological process
comp4830_c0	carbohydrate esterase family 8 protein	GO:0005985	sucrose metabolic process	Biological process
comp4830_c0	carbohydrate esterase family 8 protein	GO:0045490	pectin catabolic process	Biological process
comp4830_c0	carbohydrate esterase family 8 protein	GO:0030599	pectinesterase activity	Molecula function
comp4837_c0	kinase-like protein	GO:0006468	protein phosphorylation	Biological process
comp4837_c0	kinase-like protein	GO:0007094	mitotic spindle assembly checkpoint	Biological process
comp4837_c0	kinase-like protein	GO:0009069	serine family amino acid metabolic process	Biological process
comp4837_c0	kinase-like protein	GO:0004674	protein serine/threonine kinase activity	Molecula function
comp4837_c0	kinase-like protein	GO:0005524	ATP binding	Molecula function
comp4850_c0	alpha beta-hydrolase	GO:0016042	lipid catabolic process	Biological process
comp4850_c0	alpha beta-hydrolase	GO:0046486	glycerolipid metabolic process	Biological process
comp4850_c0	alpha beta-hydrolase	GO:0004806	triglyceride lipase activity	Molecula function
comp4863_c0	sodium hydrogen exchanger	GO:0006812	cation transport	Biological process
comp4863_c0	sodium hydrogen exchanger	GO:0006885	regulation of pH	Biological process
comp4863_c0	sodium hydrogen exchanger	GO:0055085	transmembrane transport	Biological process
comp4863_c0	sodium hydrogen exchanger	GO:0016021	integral to membrane	Cellular component
comp4863_c0	sodium hydrogen exchanger	GO:0015299	solute:hydrogen antiporter activity	Molecula function
comp4866_c0	alcohol oxidase	GO:0006066	alcohol metabolic process	Biological process
comp4866_c0	alcohol oxidase	GO:0006544	glycine metabolic process	Biological process
comp4866_c0	alcohol oxidase	GO:0006563	L-serine metabolic process	Biological process
comp4866_c0	alcohol oxidase	GO:0006566	threonine metabolic process	Biological process
comp4866_c0	alcohol oxidase	GO:0055114	oxidation-reduction process	Biological process
comp4866_c0	alcohol oxidase	GO:0008812	choline dehydrogenase activity	Molecula function
comp4866_c0	alcohol oxidase	GO:0050660	flavin adenine dinucleotide binding	Molecula function
comp4875_c0	60s ribosomal protein l9	GO:0006412	translation	Biological process
comp4875_c0	60s ribosomal protein l9	GO:0009955	adaxial/abaxial pattern specification	Biological process
comp4875_c0	60s ribosomal protein l9	GO:0042254	ribosome biogenesis	Biological process
comp4875_c0	60s ribosomal protein l9	GO:0005730	nucleolus	Cellular component
comp4875_c0	60s ribosomal protein l9	GO:0005773	vacuole	Cellular component
comp4875_c0	60s ribosomal protein l9	GO:0005886	plasma membrane	Cellular component
comp4875_c0	60s ribosomal protein l9	GO:0009941	chloroplast envelope	Cellular component
comp4875_c0	60s ribosomal protein l9	GO:0022625	cytosolic large ribosomal subunit	Cellular component
comp4875_c0	60s ribosomal protein l9	GO:0003735	structural constituent of ribosome	Molecula function
comp4875_c0	60s ribosomal protein l9	GO:0019843	rRNA binding	Molecula function
comp4885_c0	atp-dependent zinc metalloprotease ftsh 6	GO:0006200	ATP catabolic process	Biological process
comp4885_c0	atp-dependent zinc metalloprotease ftsh 6	GO:0006457	protein folding	Biological process
comp4885_c0	atp-dependent zinc metalloprotease ftsh 6	GO:0006508	proteolysis	Biological process
comp4885_c0	atp-dependent zinc metalloprotease ftsh 6	GO:0006510	ATP-dependent proteolysis	Biological process
comp4885_c0	atp-dependent zinc metalloprotease ftsh 6	GO:0009408	response to heat	Biological process
comp4885_c0	atp-dependent zinc metalloprotease ftsh 6	GO:0009644	response to high light intensity	Biological process
comp4885_c0	atp-dependent zinc metalloprotease ftsh 6	GO:0010304	PSII associated light-harvesting complex II catabolic process	Biological process
comp4885_c0	atp-dependent zinc metalloprotease ftsh 6	GO:0042542	response to hydrogen peroxide	Biological process
comp4885_c0	atp-dependent zinc metalloprotease ftsh 6	GO:0042981	regulation of apoptotic process	Biological process
comp4885_c0	atp-dependent zinc metalloprotease ftsh 6	GO:0051301	cell division	Biological process
comp4885_c0	atp-dependent zinc metalloprotease ftsh 6	GO:0009507	chloroplast	Cellular component
comp4885_c0	atp-dependent zinc metalloprotease ftsh 6	GO:0016021	integral to membrane	Cellular component
comp4885_c0	atp-dependent zinc metalloprotease ftsh 6	GO:0004176	ATP-dependent peptidase activity	Molecula function
comp4885_c0	atp-dependent zinc metalloprotease ftsh 6	GO:0004222	metalloendopeptidase activity	Molecula function
comp4885_c0	atp-dependent zinc metalloprotease ftsh 6	GO:0005524	ATP binding	Molecula function
comp4885_c0	atp-dependent zinc metalloprotease ftsh 6	GO:0008270	zinc ion binding	Molecula function
comp4885_c0	atp-dependent zinc metalloprotease ftsh 6	GO:0008568	microtubule-severing ATPase activity	Molecula function
comp4892_c0	aaa family atpase	GO:0005524	ATP binding	Molecula function
comp4892_c0	aaa family atpase	GO:0017111	nucleoside-triphosphatase activity	Molecula function
comp4896_c0	glycoside hydrolase family 27 protein	GO:0005975	carbohydrate metabolic process	Biological process
comp4896_c0	glycoside hydrolase family 27 protein	GO:0004553	hydrolase activity, hydrolyzing O-glycosyl compounds	Molecula function
comp4903_c0	nonmuscle myosin heavy chain b	GO:0005488	binding	Molecula function
comp4906_c0	amino acid permease	GO:0003333	amino acid transmembrane transport	Biological process
comp4906_c0	amino acid permease	GO:0016021	integral to membrane	Cellular component
comp4906_c0	amino acid permease	GO:0015171	amino acid transmembrane transporter activity	Molecula function
comp4927_c0	glycoside hydrolase family 3 protein	GO:0005975	carbohydrate metabolic process	Biological process
comp4927_c0	glycoside hydrolase family 3 protein	GO:0016787	hydrolase activity	Molecula function
comp4933_c0	cytochrome p450	GO:0006118	electron transport	Biological process
comp4933_c0	cytochrome p450	GO:0055114	oxidation-reduction process	Biological process
comp4933_c0	cytochrome p450	GO:0005506	iron ion binding	Molecula function
comp4933_c0	cytochrome p450	GO:0009055	electron carrier activity	Molecula function
comp4933_c0	cytochrome p450	GO:0020037	heme binding	Molecula function
comp5003_c0	p-loop containing nucleoside triphosphate hydrolase protein	GO:0006200	ATP catabolic process	Biological process
comp5003_c0	p-loop containing nucleoside triphosphate hydrolase protein	GO:0005524	ATP binding	Molecula function
comp5003_c0	p-loop containing nucleoside triphosphate hydrolase protein	GO:0016887	ATPase activity	Molecula function
comp5030_c0	alcohol oxidase-like protein	GO:0055114	oxidation-reduction process	Biological process
comp5030_c0	alcohol oxidase-like protein	GO:0016614	oxidoreductase activity, acting on CH-OH group of donors	Molecula function
comp5030_c0	alcohol oxidase-like protein	GO:0050660	flavin adenine dinucleotide binding	Molecula function
comp5031_c0	protein	GO:0006468	protein phosphorylation	Biological process
comp5031_c0	protein	GO:0004672	protein kinase activity	Molecula function
comp5031_c0	protein	GO:0005524	ATP binding	Molecula function
comp5042_c0	dna rna polymerase	GO:0006260	DNA replication	Biological process
comp5042_c0	dna rna polymerase	GO:0042575	DNA polymerase complex	Cellular component
comp5042_c0	dna rna polymerase	GO:0000166	nucleotide binding	Molecula function
comp5042_c0	dna rna polymerase	GO:0003677	DNA binding	Molecula function
comp5042_c0	dna rna polymerase	GO:0003887	DNA-directed DNA polymerase activity	Molecula function
comp5047_c0	glycosyl hydrolase family 88	GO:0008152	metabolic process	Biological process
comp5047_c0	glycosyl hydrolase family 88	GO:0016787	hydrolase activity	Molecula function
comp5084_c0	cytochrome p450	GO:0006118	electron transport	Biological process
comp5084_c0	cytochrome p450	GO:0055114	oxidation-reduction process	Biological process
comp5084_c0	cytochrome p450	GO:0004497	monooxygenase activity	Molecula function
comp5084_c0	cytochrome p450	GO:0005506	iron ion binding	Molecula function
comp5084_c0	cytochrome p450	GO:0009055	electron carrier activity	Molecula function
comp5084_c0	cytochrome p450	GO:0020037	heme binding	Molecula function
comp5093_c0	methanol oxidase	GO:0016117	carotenoid biosynthetic process	Biological process
comp5115_c0	rna-binding domain-containing protein	GO:0000166	nucleotide binding	Molecula function
comp5115_c0	rna-binding domain-containing protein	GO:0003676	nucleic acid binding	Molecula function
comp5129_c0	abc protein	GO:0006200	ATP catabolic process	Biological process
comp5129_c0	abc protein	GO:0055085	transmembrane transport	Biological process
comp5129_c0	abc protein	GO:0016021	integral to membrane	Cellular component
comp5129_c0	abc protein	GO:0005524	ATP binding	Molecula function
comp5129_c0	abc protein	GO:0042626	ATPase activity, coupled to transmembrane movement of substances	Molecula function
comp5130_c0	pop3 peptide family protein	GO:0006952	defense response	Biological process
comp5130_c0	pop3 peptide family protein	GO:0006970	response to osmotic stress	Biological process
comp5130_c0	pop3 peptide family protein	GO:0044238	primary metabolic process	Biological process
comp5130_c0	pop3 peptide family protein	GO:0044249	cellular biosynthetic process	Biological process
comp5130_c0	pop3 peptide family protein	GO:0044699	single-organism process	Biological process
comp5130_c0	pop3 peptide family protein	GO:0044710	single-organism metabolic process	Biological process
comp5130_c0	pop3 peptide family protein	GO:0051707	response to other organism	Biological process
comp5130_c0	pop3 peptide family protein	GO:1901576	organic substance biosynthetic process	Biological process
comp5130_c0	pop3 peptide family protein	GO:0044464	cell part	Cellular component
comp5139_c0	nicotinate phosphoribosyltransferase	GO:0019363	pyridine nucleotide biosynthetic process	Biological process
comp5139_c0	nicotinate phosphoribosyltransferase	GO:0016757	transferase activity, transferring glycosyl groups	Molecula function
comp5166_c0	arabinan endo- -alpha-l-arabinosidase	GO:0005975	carbohydrate metabolic process	Biological process
comp5166_c0	arabinan endo- -alpha-l-arabinosidase	GO:0016798	hydrolase activity, acting on glycosyl bonds	Molecula function
comp5198_c0	mfs general substrate transporter	GO:0016020	membrane	Cellular component
comp5201_c0	60s ribosomal protein l11	GO:0006412	translation	Biological process
comp5201_c0	60s ribosomal protein l11	GO:0042254	ribosome biogenesis	Biological process
comp5201_c0	60s ribosomal protein l11	GO:0005840	ribosome	Cellular component
comp5201_c0	60s ribosomal protein l11	GO:0003735	structural constituent of ribosome	Molecula function
comp5206_c1	cysteine proteinase	GO:0008233	peptidase activity	Molecula function
comp5220_c0	ribosomal protein l3-like	GO:0006412	translation	Biological process
comp5220_c0	ribosomal protein l3-like	GO:0042254	ribosome biogenesis	Biological process
comp5220_c0	ribosomal protein l3-like	GO:0022625	cytosolic large ribosomal subunit	Cellular component
comp5220_c0	ribosomal protein l3-like	GO:0003735	structural constituent of ribosome	Molecula function
comp5244_c0	rta1 domain	GO:0006950	response to stress	Biological process
comp5244_c0	rta1 domain	GO:0016021	integral to membrane	Cellular component
comp5257_c0	cytochrome p450	GO:0006118	electron transport	Biological process
comp5257_c0	cytochrome p450	GO:0055114	oxidation-reduction process	Biological process
comp5257_c0	cytochrome p450	GO:0005506	iron ion binding	Molecula function
comp5257_c0	cytochrome p450	GO:0009055	electron carrier activity	Molecula function
comp5257_c0	cytochrome p450	GO:0016491	oxidoreductase activity	Molecula function
comp5257_c0	cytochrome p450	GO:0020037	heme binding	Molecula function
comp5272_c0	mitochondrial dna helicase	GO:0000723	telomere maintenance	Biological process
comp5272_c0	mitochondrial dna helicase	GO:0006281	DNA repair	Biological process
comp5272_c0	mitochondrial dna helicase	GO:0032508	DNA duplex unwinding	Biological process
comp5272_c0	mitochondrial dna helicase	GO:0005657	replication fork	Cellular component
comp5272_c0	mitochondrial dna helicase	GO:0003678	DNA helicase activity	Molecula function
comp5272_c0	mitochondrial dna helicase	GO:0005524	ATP binding	Molecula function
comp5283_c1	glycoside hydrolase family 74 protein	GO:0030245	cellulose catabolic process	Biological process
comp5283_c1	glycoside hydrolase family 74 protein	GO:0005576	extracellular region	Cellular component
comp5283_c0	glycoside hydrolase family 74 protein	GO:0016787	hydrolase activity	Molecula function
comp5283_c1	glycoside hydrolase family 74 protein	GO:0030248	cellulose binding	Molecula function
comp5283_c1	glycoside hydrolase family 74 protein	GO:0033950	xyloglucan-specific exo-beta-1,4-glucanase activity	Molecula function
comp5315_c0	subtilisin-like protein	GO:0006119	oxidative phosphorylation	Biological process
comp5315_c0	subtilisin-like protein	GO:0006508	proteolysis	Biological process
comp5315_c0	subtilisin-like protein	GO:0005737	cytoplasm	Cellular component
comp5315_c0	subtilisin-like protein	GO:0000287	magnesium ion binding	Molecula function
comp5315_c0	subtilisin-like protein	GO:0004252	serine-type endopeptidase activity	Molecula function
comp5315_c0	subtilisin-like protein	GO:0004427	inorganic diphosphatase activity	Molecula function
comp5389_c0	40s ribosomal protein s8	GO:0000462	maturation of SSU-rRNA from tricistronic rRNA transcript (SSU-rRNA, 5.8S rRNA, LSU-rRNA)	Biological process
comp5389_c0	40s ribosomal protein s8	GO:0006414	translational elongation	Biological process
comp5389_c0	40s ribosomal protein s8	GO:0022627	cytosolic small ribosomal subunit	Cellular component
comp5389_c0	40s ribosomal protein s8	GO:0003735	structural constituent of ribosome	Molecula function
comp5390_c0	n-acetyltransferase gcn5	GO:0042967	acyl-carrier-protein biosynthetic process	Biological process
comp5390_c0	n-acetyltransferase gcn5	GO:0008080	N-acetyltransferase activity	Molecula function
comp5396_c0	protein	GO:0006412	translation	Biological process
comp5396_c0	protein	GO:0042254	ribosome biogenesis	Biological process
comp5396_c0	protein	GO:0005840	ribosome	Cellular component
comp5396_c0	protein	GO:0003735	structural constituent of ribosome	Molecula function
comp5408_c0	p-loop containing nucleoside triphosphate hydrolase protein	GO:0005524	ATP binding	Molecula function
comp5439_c0	acyl- desaturase	GO:0006633	fatty acid biosynthetic process	Biological process
comp5439_c0	acyl- desaturase	GO:0055114	oxidation-reduction process	Biological process
comp5439_c0	acyl- desaturase	GO:0016021	integral to membrane	Cellular component
comp5439_c0	acyl- desaturase	GO:0016717	oxidoreductase activity, acting on paired donors, with oxidation of a pair of donors resulting in the reduction of molecular oxygen to two molecules of water	Molecula function
comp5439_c0	acyl- desaturase	GO:0020037	heme binding	Molecula function
comp5439_c0	acyl- desaturase	GO:0046872	metal ion binding	Molecula function
comp5440_c0	argonaute-like protein	GO:0005515	protein binding	Molecula function
comp5444_c0	cytochrome p450	GO:0055114	oxidation-reduction process	Biological process
comp5444_c0	cytochrome p450	GO:0016705	oxidoreductase activity, acting on paired donors, with incorporation or reduction of molecular oxygen	Molecula function
comp5444_c0	cytochrome p450	GO:0046872	metal ion binding	Molecula function
comp5444_c0	cytochrome p450	GO:0097159	organic cyclic compound binding	Molecula function
comp5444_c0	cytochrome p450	GO:1901363	heterocyclic compound binding	Molecula function
comp5448_c0	tubulin folding cofactor c	GO:0007023	post-chaperonin tubulin folding pathway	Biological process
comp5462_c0	wd40 repeat-like protein	GO:0005515	protein binding	Molecula function
comp5466_c0	p-loop containing nucleoside triphosphate hydrolase protein	GO:0005524	ATP binding	Molecula function
comp5466_c0	p-loop containing nucleoside triphosphate hydrolase protein	GO:0017111	nucleoside-triphosphatase activity	Molecula function
comp5495_c0	cytochrome p450	GO:0006118	electron transport	Biological process
comp5495_c0	cytochrome p450	GO:0055114	oxidation-reduction process	Biological process
comp5495_c0	cytochrome p450	GO:0005506	iron ion binding	Molecula function
comp5495_c0	cytochrome p450	GO:0009055	electron carrier activity	Molecula function
comp5495_c0	cytochrome p450	GO:0020037	heme binding	Molecula function
comp5526_c0	alpha-amylase	GO:0005488	binding	Molecula function
comp5526_c0	alpha-amylase	GO:0016787	hydrolase activity	Molecula function
comp5535_c0	siderophore biosynthesis regulatory protein	GO:0006355	regulation of transcription, DNA-dependent	Biological process
comp5535_c0	siderophore biosynthesis regulatory protein	GO:0005667	transcription factor complex	Cellular component
comp5535_c0	siderophore biosynthesis regulatory protein	GO:0003700	sequence-specific DNA binding transcription factor activity	Molecula function
comp5535_c0	siderophore biosynthesis regulatory protein	GO:0008270	zinc ion binding	Molecula function
comp5535_c0	siderophore biosynthesis regulatory protein	GO:0043565	sequence-specific DNA binding	Molecula function
comp5535_c0	siderophore biosynthesis regulatory protein	GO:0045449	NA	NA
comp5539_c0	60s ribosomal protein l18a	GO:0006412	translation	Biological process
comp5539_c0	60s ribosomal protein l18a	GO:0042254	ribosome biogenesis	Biological process
comp5539_c1	60s ribosomal protein l18a	GO:0006412	translation	Biological process
comp5539_c1	60s ribosomal protein l18a	GO:0042254	ribosome biogenesis	Biological process
comp5539_c0	60s ribosomal protein l18a	GO:0005840	ribosome	Cellular component
comp5539_c1	60s ribosomal protein l18a	GO:0005840	ribosome	Cellular component
comp5539_c0	60s ribosomal protein l18a	GO:0003735	structural constituent of ribosome	Molecula function
comp5539_c1	60s ribosomal protein l18a	GO:0003735	structural constituent of ribosome	Molecula function
comp5549_c0	ras opposite	GO:0006904	vesicle docking involved in exocytosis	Biological process
comp5557_c0	multidrug resistance-associated abc transporter	GO:0006810	transport	Biological process
comp5557_c0	multidrug resistance-associated abc transporter	GO:0055085	transmembrane transport	Biological process
comp5557_c1	multidrug resistance-associated abc transporter	GO:0006810	transport	Biological process
comp5557_c1	multidrug resistance-associated abc transporter	GO:0055085	transmembrane transport	Biological process
comp5557_c0	multidrug resistance-associated abc transporter	GO:0016021	integral to membrane	Cellular component
comp5557_c1	multidrug resistance-associated abc transporter	GO:0016021	integral to membrane	Cellular component
comp5557_c0	multidrug resistance-associated abc transporter	GO:0005524	ATP binding	Molecula function
comp5557_c0	multidrug resistance-associated abc transporter	GO:0016887	ATPase activity	Molecula function
comp5557_c1	multidrug resistance-associated abc transporter	GO:0005524	ATP binding	Molecula function
comp5557_c1	multidrug resistance-associated abc transporter	GO:0016887	ATPase activity	Molecula function
comp5558_c0	p-loop containing nucleoside triphosphate hydrolase protein	GO:0017111	nucleoside-triphosphatase activity	Molecula function
comp5582_c0	glycoside hydrolase family 78 protein	GO:0008152	metabolic process	Biological process
comp5582_c0	glycoside hydrolase family 78 protein	GO:0016787	hydrolase activity	Molecula function
comp5655_c0	gcd10p-domain-containing protein	GO:0006446	regulation of translational initiation	Biological process
comp5655_c0	gcd10p-domain-containing protein	GO:0005840	ribosome	Cellular component
comp5655_c0	gcd10p-domain-containing protein	GO:0003743	translation initiation factor activity	Molecula function
comp5657_c0	hypothetical protein AURDEDRAFT_114699 [Auricularia delicata TFB-10046 SS5]	GO:0016042	lipid catabolic process	Biological process
comp5657_c0	hypothetical protein AURDEDRAFT_114699 [Auricularia delicata TFB-10046 SS5]	GO:0016298	lipase activity	Molecula function
comp5667_c0	cytochrome p450	GO:0006118	electron transport	Biological process
comp5667_c0	cytochrome p450	GO:0055114	oxidation-reduction process	Biological process
comp5667_c0	cytochrome p450	GO:0004497	monooxygenase activity	Molecula function
comp5667_c0	cytochrome p450	GO:0005506	iron ion binding	Molecula function
comp5667_c0	cytochrome p450	GO:0009055	electron carrier activity	Molecula function
comp5667_c0	cytochrome p450	GO:0016705	oxidoreductase activity, acting on paired donors, with incorporation or reduction of molecular oxygen	Molecula function
comp5667_c0	cytochrome p450	GO:0020037	heme binding	Molecula function
comp5672_c0	bilirubin oxidase q12737	GO:0005507	copper ion binding	Molecula function
comp5672_c0	bilirubin oxidase q12737	GO:0016491	oxidoreductase activity	Molecula function
comp5687_c0	class v	GO:0005975	carbohydrate metabolic process	Biological process
comp5687_c0	class v	GO:0004553	hydrolase activity, hydrolyzing O-glycosyl compounds	Molecula function
comp5694_c0	integral membrane protein	GO:0016021	integral to membrane	Cellular component
comp5694_c0	integral membrane protein	GO:0004659	prenyltransferase activity	Molecula function
comp5700_c0	bromodomain and phd finger-containing protein 3	GO:0005515	protein binding	Molecula function
comp5715_c0	mif4g ma4 domain-containing protein	GO:0016070	RNA metabolic process	Biological process
comp5715_c0	mif4g ma4 domain-containing protein	GO:0003677	DNA binding	Molecula function
comp5715_c0	mif4g ma4 domain-containing protein	GO:0003723	RNA binding	Molecula function
comp5715_c0	mif4g ma4 domain-containing protein	GO:0005515	protein binding	Molecula function
comp5730_c0	quinone oxidoreductase	GO:0055114	oxidation-reduction process	Biological process
comp5730_c0	quinone oxidoreductase	GO:0008270	zinc ion binding	Molecula function
comp5730_c0	quinone oxidoreductase	GO:0016491	oxidoreductase activity	Molecula function
comp5731_c0	40s ribosomal protein s3	GO:0006412	translation	Biological process
comp5731_c0	40s ribosomal protein s3	GO:0042254	ribosome biogenesis	Biological process
comp5731_c0	40s ribosomal protein s3	GO:0005840	ribosome	Cellular component
comp5731_c0	40s ribosomal protein s3	GO:0015935	small ribosomal subunit	Cellular component
comp5731_c0	40s ribosomal protein s3	GO:0003723	RNA binding	Molecula function
comp5731_c0	40s ribosomal protein s3	GO:0003735	structural constituent of ribosome	Molecula function
comp5746_c0	glycosyltransferase family 4 protein	GO:0006506	GPI anchor biosynthetic process	Biological process
comp5746_c0	glycosyltransferase family 4 protein	GO:0016740	transferase activity	Molecula function
comp5758_c0	p-loop containing nucleoside triphosphate hydrolase protein	GO:0000166	nucleotide binding	Molecula function
comp5761_c0	ferredoxin	GO:0006118	electron transport	Biological process
comp5761_c0	ferredoxin	GO:0009055	electron carrier activity	Molecula function
comp5761_c0	ferredoxin	GO:0046872	metal ion binding	Molecula function
comp5761_c0	ferredoxin	GO:0051537	2 iron, 2 sulfur cluster binding	Molecula function
comp5762_c0	dna primase large subunit	GO:0006269	DNA replication, synthesis of RNA primer	Biological process
comp5762_c0	dna primase large subunit	GO:0006351	transcription, DNA-dependent	Biological process
comp5762_c0	dna primase large subunit	GO:0005657	replication fork	Cellular component
comp5762_c0	dna primase large subunit	GO:0005730	nucleolus	Cellular component
comp5762_c0	dna primase large subunit	GO:0003896	DNA primase activity	Molecula function
comp5763_c0	atp-dependent dna helicase pif1	GO:0006259	DNA metabolic process	Biological process
comp5763_c0	atp-dependent dna helicase pif1	GO:0044763	single-organism cellular process	Biological process
comp5763_c0	atp-dependent dna helicase pif1	GO:0004386	helicase activity	Molecula function
comp5769_c0	s-adenosyl-l-methionine-dependent methyltransferase	GO:0008171	O-methyltransferase activity	Molecula function
comp5790_c0	3-methyl-2-oxobutanoate hydroxymethyltransferase	GO:0015940	pantothenate biosynthetic process	Biological process
comp5790_c0	3-methyl-2-oxobutanoate hydroxymethyltransferase	GO:0032259	methylation	Biological process
comp5790_c0	3-methyl-2-oxobutanoate hydroxymethyltransferase	GO:0005737	cytoplasm	Cellular component
comp5790_c0	3-methyl-2-oxobutanoate hydroxymethyltransferase	GO:0003864	3-methyl-2-oxobutanoate hydroxymethyltransferase activity	Molecula function
comp5790_c0	3-methyl-2-oxobutanoate hydroxymethyltransferase	GO:0008168	methyltransferase activity	Molecula function
comp5790_c0	3-methyl-2-oxobutanoate hydroxymethyltransferase	GO:0016616	oxidoreductase activity, acting on the CH-OH group of donors, NAD or NADP as acceptor	Molecula function
comp5790_c0	3-methyl-2-oxobutanoate hydroxymethyltransferase	GO:0046872	metal ion binding	Molecula function
comp5790_c0	3-methyl-2-oxobutanoate hydroxymethyltransferase	GO:0050662	coenzyme binding	Molecula function
comp5792_c0	p-loop containing nucleoside triphosphate hydrolase protein	GO:0016787	hydrolase activity	Molecula function
comp5792_c0	p-loop containing nucleoside triphosphate hydrolase protein	GO:0097159	organic cyclic compound binding	Molecula function
comp5792_c0	p-loop containing nucleoside triphosphate hydrolase protein	GO:1901363	heterocyclic compound binding	Molecula function
comp5794_c0	dna rna polymerase	GO:0016740	transferase activity	Molecula function
comp5800_c0	cytochrome p450	GO:0006118	electron transport	Biological process
comp5800_c0	cytochrome p450	GO:0055114	oxidation-reduction process	Biological process
comp5800_c0	cytochrome p450	GO:0005506	iron ion binding	Molecula function
comp5800_c0	cytochrome p450	GO:0009055	electron carrier activity	Molecula function
comp5800_c0	cytochrome p450	GO:0016491	oxidoreductase activity	Molecula function
comp5800_c0	cytochrome p450	GO:0020037	heme binding	Molecula function
comp5854_c0	guanine nucleotide-binding protein alpha-4 subunit	GO:0007186	G-protein coupled receptor signaling pathway	Biological process
comp5854_c0	guanine nucleotide-binding protein alpha-4 subunit	GO:0003924	GTPase activity	Molecula function
comp5854_c0	guanine nucleotide-binding protein alpha-4 subunit	GO:0004871	signal transducer activity	Molecula function
comp5854_c0	guanine nucleotide-binding protein alpha-4 subunit	GO:0019001	guanyl nucleotide binding	Molecula function
comp5854_c0	guanine nucleotide-binding protein alpha-4 subunit	GO:0031683	G-protein beta/gamma-subunit complex binding	Molecula function
comp5855_c0	sirtuin 5	GO:0036047	peptidyl-lysine demalonylation	Biological process
comp5855_c0	sirtuin 5	GO:0036049	peptidyl-lysine desuccinylation	Biological process
comp5855_c0	sirtuin 5	GO:0005739	mitochondrion	Cellular component
comp5855_c0	sirtuin 5	GO:0036054	protein-malonyllysine demalonylase activity	Molecula function
comp5855_c0	sirtuin 5	GO:0036055	protein-succinyllysine desuccinylase activity	Molecula function
comp5855_c0	sirtuin 5	GO:0046872	metal ion binding	Molecula function
comp5855_c0	sirtuin 5	GO:0070403	NAD+ binding	Molecula function
comp5884_c0	protein serine threonine phosphatase 2c	GO:0003824	catalytic activity	Molecula function
comp5895_c0	hypothetical protein AURDEDRAFT_114185 [Auricularia delicata TFB-10046 SS5]	GO:0005515	protein binding	Molecula function
comp5909_c0	topoisomerase ii	GO:0006265	DNA topological change	Biological process
comp5909_c0	topoisomerase ii	GO:0003677	DNA binding	Molecula function
comp5909_c0	topoisomerase ii	GO:0003918	DNA topoisomerase type II (ATP-hydrolyzing) activity	Molecula function
comp5909_c0	topoisomerase ii	GO:0005524	ATP binding	Molecula function
comp5943_c0	carbohydrate-binding module family 50 protein	GO:0016998	cell wall macromolecule catabolic process	Biological process
comp5965_c0	protein	GO:0003677	DNA binding	Molecula function
comp5982_c0	meiotic sister-chromatid recombination aldehyde dehydrogenase	GO:0055114	oxidation-reduction process	Biological process
comp5982_c0	meiotic sister-chromatid recombination aldehyde dehydrogenase	GO:0016491	oxidoreductase activity	Molecula function
comp5993_c0	p-loop containing nucleoside triphosphate hydrolase protein	GO:0055085	transmembrane transport	Biological process
comp5993_c1	p-loop containing nucleoside triphosphate hydrolase protein	GO:0055085	transmembrane transport	Biological process
comp5993_c0	p-loop containing nucleoside triphosphate hydrolase protein	GO:0016021	integral to membrane	Cellular component
comp5993_c1	p-loop containing nucleoside triphosphate hydrolase protein	GO:0016021	integral to membrane	Cellular component
comp5993_c0	p-loop containing nucleoside triphosphate hydrolase protein	GO:0005524	ATP binding	Molecula function
comp5993_c0	p-loop containing nucleoside triphosphate hydrolase protein	GO:0017111	nucleoside-triphosphatase activity	Molecula function
comp5993_c1	p-loop containing nucleoside triphosphate hydrolase protein	GO:0005524	ATP binding	Molecula function
comp5993_c1	p-loop containing nucleoside triphosphate hydrolase protein	GO:0017111	nucleoside-triphosphatase activity	Molecula function
comp6008_c0	protein	GO:0006508	proteolysis	Biological process
comp6008_c0	protein	GO:0004252	serine-type endopeptidase activity	Molecula function
comp6039_c0	amidohydrolase	GO:0006807	nitrogen compound metabolic process	Biological process
comp6039_c0	amidohydrolase	GO:0016810	hydrolase activity, acting on carbon-nitrogen (but not peptide) bonds	Molecula function
comp6054_c0	40s ribosomal protein s24	GO:0006412	translation	Biological process
comp6054_c0	40s ribosomal protein s24	GO:0042254	ribosome biogenesis	Biological process
comp6054_c1	40s ribosomal protein s24	GO:0006412	translation	Biological process
comp6054_c1	40s ribosomal protein s24	GO:0042254	ribosome biogenesis	Biological process
comp6054_c0	40s ribosomal protein s24	GO:0005618	cell wall	Cellular component
comp6054_c0	40s ribosomal protein s24	GO:0005730	nucleolus	Cellular component
comp6054_c0	40s ribosomal protein s24	GO:0005886	plasma membrane	Cellular component
comp6054_c0	40s ribosomal protein s24	GO:0009507	chloroplast	Cellular component
comp6054_c0	40s ribosomal protein s24	GO:0022627	cytosolic small ribosomal subunit	Cellular component
comp6054_c1	40s ribosomal protein s24	GO:0005840	ribosome	Cellular component
comp6054_c0	40s ribosomal protein s24	GO:0000166	nucleotide binding	Molecula function
comp6054_c0	40s ribosomal protein s24	GO:0003735	structural constituent of ribosome	Molecula function
comp6054_c1	40s ribosomal protein s24	GO:0000166	nucleotide binding	Molecula function
comp6054_c1	40s ribosomal protein s24	GO:0003735	structural constituent of ribosome	Molecula function
comp6075_c0	peptidase c14	GO:0006508	proteolysis	Biological process
comp6075_c0	peptidase c14	GO:0004197	cysteine-type endopeptidase activity	Molecula function
comp6100_c0	cytochrome p450	GO:0006118	electron transport	Biological process
comp6100_c0	cytochrome p450	GO:0055114	oxidation-reduction process	Biological process
comp6100_c0	cytochrome p450	GO:0005506	iron ion binding	Molecula function
comp6100_c0	cytochrome p450	GO:0009055	electron carrier activity	Molecula function
comp6100_c0	cytochrome p450	GO:0020037	heme binding	Molecula function
comp6103_c0	ribosomal protein l7	GO:0005840	ribosome	Cellular component
comp6107_c0	cytochrome p450	GO:0006118	electron transport	Biological process
comp6107_c0	cytochrome p450	GO:0055114	oxidation-reduction process	Biological process
comp6107_c0	cytochrome p450	GO:0003824	catalytic activity	Molecula function
comp6107_c0	cytochrome p450	GO:0005506	iron ion binding	Molecula function
comp6107_c0	cytochrome p450	GO:0009055	electron carrier activity	Molecula function
comp6107_c0	cytochrome p450	GO:0020037	heme binding	Molecula function
comp6117_c0	kinase-like protein	GO:0006468	protein phosphorylation	Biological process
comp6117_c0	kinase-like protein	GO:0004672	protein kinase activity	Molecula function
comp6155_c0	kinase-like protein	GO:0006468	protein phosphorylation	Biological process
comp6155_c0	kinase-like protein	GO:0004672	protein kinase activity	Molecula function
comp6155_c0	kinase-like protein	GO:0005524	ATP binding	Molecula function
comp6175_c0	acid protease	GO:0006508	proteolysis	Biological process
comp6175_c0	acid protease	GO:0004190	aspartic-type endopeptidase activity	Molecula function
comp6179_c0	gamma-tubulin ring complex protein	GO:0000226	microtubule cytoskeleton organization	Biological process
comp6179_c0	gamma-tubulin ring complex protein	GO:0009987	cellular process	Biological process
comp6179_c0	gamma-tubulin ring complex protein	GO:0000922	spindle pole	Cellular component
comp6179_c0	gamma-tubulin ring complex protein	GO:0005815	microtubule organizing center	Cellular component
comp6186_c0	iml2_copc7 ame: full=mitochondrial outer membrane protein iml2	GO:0016020	membrane	Cellular component
comp6199_c0	rni-like protein	GO:0009987	cellular process	Biological process
comp6199_c0	rni-like protein	GO:0032502	developmental process	Biological process
comp6199_c0	rni-like protein	GO:0044707	single-multicellular organism process	Biological process
comp6199_c0	rni-like protein	GO:0071840	cellular component organization or biogenesis	Biological process
comp6229_c0	isomerase	GO:0005515	protein binding	Molecula function
comp6247_c0	f0f1 atp synthase subunit beta	GO:0006119	oxidative phosphorylation	Biological process
comp6247_c0	f0f1 atp synthase subunit beta	GO:0015991	ATP hydrolysis coupled proton transport	Biological process
comp6247_c0	f0f1 atp synthase subunit beta	GO:0042777	plasma membrane ATP synthesis coupled proton transport	Biological process
comp6247_c0	f0f1 atp synthase subunit beta	GO:0046331	lateral inhibition	Biological process
comp6247_c0	f0f1 atp synthase subunit beta	GO:0000275	mitochondrial proton-transporting ATP synthase complex, catalytic core F(1)	Cellular component
comp6247_c0	f0f1 atp synthase subunit beta	GO:0005811	lipid particle	Cellular component
comp6247_c0	f0f1 atp synthase subunit beta	GO:0005886	plasma membrane	Cellular component
comp6247_c0	f0f1 atp synthase subunit beta	GO:0009535	chloroplast thylakoid membrane	Cellular component
comp6247_c0	f0f1 atp synthase subunit beta	GO:0005524	ATP binding	Molecula function
comp6247_c0	f0f1 atp synthase subunit beta	GO:0008553	hydrogen-exporting ATPase activity, phosphorylative mechanism	Molecula function
comp6247_c0	f0f1 atp synthase subunit beta	GO:0046933	proton-transporting ATP synthase activity, rotational mechanism	Molecula function
comp6248_c0	saccharopine dehydrogenase (nadp+ l-glutamate-forming)	GO:0055114	oxidation-reduction process	Biological process
comp6248_c0	saccharopine dehydrogenase (nadp+ l-glutamate-forming)	GO:0016491	oxidoreductase activity	Molecula function
comp6252_c0	polysaccharide lyase family 4 protein	GO:0005975	carbohydrate metabolic process	Biological process
comp6252_c0	polysaccharide lyase family 4 protein	GO:0016837	carbon-oxygen lyase activity, acting on polysaccharides	Molecula function
comp6252_c0	polysaccharide lyase family 4 protein	GO:0030246	carbohydrate binding	Molecula function
comp6289_c0	p-loop containing nucleoside triphosphate hydrolase protein	GO:0000166	nucleotide binding	Molecula function
comp6289_c0	p-loop containing nucleoside triphosphate hydrolase protein	GO:0017111	nucleoside-triphosphatase activity	Molecula function
comp6303_c0	hypothetical protein AURDEDRAFT_126916 [Auricularia delicata TFB-10046 SS5]	GO:0046872	metal ion binding	Molecula function
comp6310_c0	alkaline serine protease	GO:0008236	serine-type peptidase activity	Molecula function
comp6311_c0	dna ligase iv	GO:0006260	DNA replication	Biological process
comp6311_c0	dna ligase iv	GO:0006310	DNA recombination	Biological process
comp6311_c0	dna ligase iv	GO:0051103	DNA ligation involved in DNA repair	Biological process
comp6311_c0	dna ligase iv	GO:0005634	nucleus	Cellular component
comp6311_c0	dna ligase iv	GO:0003677	DNA binding	Molecula function
comp6311_c0	dna ligase iv	GO:0003910	DNA ligase (ATP) activity	Molecula function
comp6311_c0	dna ligase iv	GO:0005524	ATP binding	Molecula function
comp6311_c0	dna ligase iv	GO:0046872	metal ion binding	Molecula function
comp6359_c0	galactinol synthase	GO:0006012	galactose metabolic process	Biological process
comp6359_c0	galactinol synthase	GO:0009408	response to heat	Biological process
comp6359_c0	galactinol synthase	GO:0009409	response to cold	Biological process
comp6359_c0	galactinol synthase	GO:0009644	response to high light intensity	Biological process
comp6359_c0	galactinol synthase	GO:0016051	carbohydrate biosynthetic process	Biological process
comp6359_c0	galactinol synthase	GO:0042542	response to hydrogen peroxide	Biological process
comp6359_c0	galactinol synthase	GO:0047216	inositol 3-alpha-galactosyltransferase activity	Molecula function
comp6377_c0	kinase-like partial	GO:0006468	protein phosphorylation	Biological process
comp6377_c0	kinase-like partial	GO:0004672	protein kinase activity	Molecula function
comp6377_c0	kinase-like partial	GO:0005524	ATP binding	Molecula function
comp6409_c0	multidrug resistance-associated abc transporter	GO:0017111	nucleoside-triphosphatase activity	Molecula function
comp6437_c0	allantoicase	GO:0000256	allantoin catabolic process	Biological process
comp6437_c0	allantoicase	GO:0006144	purine nucleobase metabolic process	Biological process
comp6437_c0	allantoicase	GO:0004037	allantoicase activity	Molecula function
comp6437_c0	allantoicase	GO:0004848	ureidoglycolate hydrolase activity	Molecula function
comp6454_c0	elongation factor 2	GO:0006184	GTP catabolic process	Biological process
comp6454_c0	elongation factor 2	GO:0006448	regulation of translational elongation	Biological process
comp6454_c0	elongation factor 2	GO:0005840	ribosome	Cellular component
comp6454_c0	elongation factor 2	GO:0005844	polysome	Cellular component
comp6454_c0	elongation factor 2	GO:0003746	translation elongation factor activity	Molecula function
comp6454_c0	elongation factor 2	GO:0003924	GTPase activity	Molecula function
comp6454_c0	elongation factor 2	GO:0005515	protein binding	Molecula function
comp6454_c0	elongation factor 2	GO:0005525	GTP binding	Molecula function
comp6490_c0	p-loop containing nucleoside triphosphate hydrolase protein	GO:0005657	replication fork	Cellular component
comp6490_c0	p-loop containing nucleoside triphosphate hydrolase protein	GO:0003677	DNA binding	Molecula function
comp6490_c0	p-loop containing nucleoside triphosphate hydrolase protein	GO:0004003	ATP-dependent DNA helicase activity	Molecula function
comp6490_c0	p-loop containing nucleoside triphosphate hydrolase protein	GO:0005524	ATP binding	Molecula function
comp6502_c0	pyranose 2-oxidase	GO:0055114	oxidation-reduction process	Biological process
comp6502_c0	pyranose 2-oxidase	GO:0016614	oxidoreductase activity, acting on CH-OH group of donors	Molecula function
comp6502_c0	pyranose 2-oxidase	GO:0043167	ion binding	Molecula function
comp6507_c0	kda class i heat shock	GO:0006950	response to stress	Biological process
comp6507_c1	cytosolic class i small heat shock protein type 1	GO:0006950	response to stress	Biological process
comp6507_c0	kda class i heat shock	GO:0005737	cytoplasm	Cellular component
comp6577_c0	alcohol oxidase	GO:0006066	alcohol metabolic process	Biological process
comp6577_c0	alcohol oxidase	GO:0006281	DNA repair	Biological process
comp6577_c0	alcohol oxidase	GO:0006544	glycine metabolic process	Biological process
comp6577_c0	alcohol oxidase	GO:0006563	L-serine metabolic process	Biological process
comp6577_c0	alcohol oxidase	GO:0006566	threonine metabolic process	Biological process
comp6577_c0	alcohol oxidase	GO:0055114	oxidation-reduction process	Biological process
comp6577_c0	alcohol oxidase	GO:0003677	DNA binding	Molecula function
comp6577_c0	alcohol oxidase	GO:0008812	choline dehydrogenase activity	Molecula function
comp6577_c0	alcohol oxidase	GO:0050660	flavin adenine dinucleotide binding	Molecula function
comp6579_c0	glycoprotein fp21	GO:0006511	ubiquitin-dependent protein catabolic process	Biological process
comp6632_c0	tripeptidyl-peptidase 1	GO:0006508	proteolysis	Biological process
comp6632_c0	tripeptidyl-peptidase 1	GO:0044707	single-multicellular organism process	Biological process
comp6632_c0	tripeptidyl-peptidase 1	GO:0043231	intracellular membrane-bounded organelle	Cellular component
comp6632_c0	tripeptidyl-peptidase 1	GO:0044444	cytoplasmic part	Cellular component
comp6632_c0	tripeptidyl-peptidase 1	GO:0004252	serine-type endopeptidase activity	Molecula function
comp6632_c0	tripeptidyl-peptidase 1	GO:0008236	serine-type peptidase activity	Molecula function
comp6645_c0	amine oxidase	GO:0055114	oxidation-reduction process	Biological process
comp6645_c0	amine oxidase	GO:0016491	oxidoreductase activity	Molecula function
comp6679_c0	fad-binding domain-containing protein	GO:0055114	oxidation-reduction process	Biological process
comp6679_c0	fad-binding domain-containing protein	GO:0016614	oxidoreductase activity, acting on CH-OH group of donors	Molecula function
comp6679_c0	fad-binding domain-containing protein	GO:0050660	flavin adenine dinucleotide binding	Molecula function
comp6682_c0	p-loop containing nucleoside triphosphate hydrolase protein	GO:0003676	nucleic acid binding	Molecula function
comp6682_c0	p-loop containing nucleoside triphosphate hydrolase protein	GO:0016787	hydrolase activity	Molecula function
comp6695_c0	glutathione-independent formaldehyde dehydrogenase	GO:0000051	urea cycle intermediate metabolic process	Biological process
comp6695_c0	glutathione-independent formaldehyde dehydrogenase	GO:0015947	methane metabolic process	Biological process
comp6695_c0	glutathione-independent formaldehyde dehydrogenase	GO:0055114	oxidation-reduction process	Biological process
comp6695_c0	glutathione-independent formaldehyde dehydrogenase	GO:0008270	zinc ion binding	Molecula function
comp6695_c0	glutathione-independent formaldehyde dehydrogenase	GO:0018467	formaldehyde dehydrogenase activity	Molecula function
comp6703_c0	multidrug resistance-associated abc transporter	GO:0006200	ATP catabolic process	Biological process
comp6703_c0	multidrug resistance-associated abc transporter	GO:0055085	transmembrane transport	Biological process
comp6703_c0	multidrug resistance-associated abc transporter	GO:0016021	integral to membrane	Cellular component
comp6703_c0	multidrug resistance-associated abc transporter	GO:0005524	ATP binding	Molecula function
comp6703_c0	multidrug resistance-associated abc transporter	GO:0042626	ATPase activity, coupled to transmembrane movement of substances	Molecula function
comp6711_c0	other 1 protein kinase	GO:0006468	protein phosphorylation	Biological process
comp6711_c0	other 1 protein kinase	GO:0004672	protein kinase activity	Molecula function
comp6711_c0	other 1 protein kinase	GO:0005524	ATP binding	Molecula function
comp6721_c0	cytochrome p450	GO:0006118	electron transport	Biological process
comp6721_c0	cytochrome p450	GO:0055114	oxidation-reduction process	Biological process
comp6721_c0	cytochrome p450	GO:0005506	iron ion binding	Molecula function
comp6721_c0	cytochrome p450	GO:0009055	electron carrier activity	Molecula function
comp6721_c0	cytochrome p450	GO:0020037	heme binding	Molecula function
comp6789_c0	hexose transporter	GO:0055085	transmembrane transport	Biological process
comp6789_c0	hexose transporter	GO:0016021	integral to membrane	Cellular component
comp6789_c0	hexose transporter	GO:0022857	transmembrane transporter activity	Molecula function
comp6822_c0	photosystem i reaction center subunit chloroplast	GO:0015979	photosynthesis	Biological process
comp6822_c0	photosystem i reaction center subunit chloroplast	GO:0009535	chloroplast thylakoid membrane	Cellular component
comp6822_c0	photosystem i reaction center subunit chloroplast	GO:0009538	photosystem I reaction center	Cellular component
comp6822_c0	photosystem i reaction center subunit chloroplast	GO:0009941	chloroplast envelope	Cellular component
comp6822_c0	photosystem i reaction center subunit chloroplast	GO:0010287	plastoglobule	Cellular component
comp6836_c0	mrna turnover protein 4 homolog	GO:0005622	intracellular	Cellular component
comp6857_c0	alcohol dehydrogenase	GO:0055114	oxidation-reduction process	Biological process
comp6857_c0	alcohol dehydrogenase	GO:0008270	zinc ion binding	Molecula function
comp6857_c0	alcohol dehydrogenase	GO:0016491	oxidoreductase activity	Molecula function
comp6883_c0	hypothetical protein AURDEDRAFT_161957 [Auricularia delicata TFB-10046 SS5]	GO:0005515	protein binding	Molecula function
comp6891_c0	rna-binding protein prp24	GO:0008152	metabolic process	Biological process
comp6927_c0	esterase	GO:0016787	hydrolase activity	Molecula function
comp6933_c0	stabilin-2 isoform x1	GO:0005515	protein binding	Molecula function
comp6980_c0	rna polymerase ii mediator complex subunit	GO:0006357	regulation of transcription from RNA polymerase II promoter	Biological process
comp6980_c0	rna polymerase ii mediator complex subunit	GO:0016592	mediator complex	Cellular component
comp6980_c0	rna polymerase ii mediator complex subunit	GO:0001104	RNA polymerase II transcription cofactor activity	Molecula function
comp7038_c0	pepsin a-like	GO:0006508	proteolysis	Biological process
comp7038_c0	pepsin a-like	GO:0004190	aspartic-type endopeptidase activity	Molecula function
comp7046_c0	duf1604-domain-containing protein	GO:0003676	nucleic acid binding	Molecula function
comp7048_c0	tripeptidyl-peptidase 1-like isoform x2	GO:0006508	proteolysis	Biological process
comp7048_c0	tripeptidyl-peptidase 1-like isoform x2	GO:0004252	serine-type endopeptidase activity	Molecula function
comp7048_c0	tripeptidyl-peptidase 1-like isoform x2	GO:0008236	serine-type peptidase activity	Molecula function
comp7061_c0	ck1 ck1 ck1-g protein kinase	GO:0016310	phosphorylation	Biological process
comp7061_c0	ck1 ck1 ck1-g protein kinase	GO:0000166	nucleotide binding	Molecula function
comp7061_c0	ck1 ck1 ck1-g protein kinase	GO:0004672	protein kinase activity	Molecula function
comp7154_c0	gamma-glutamyl phosphate reductase	GO:0000051	urea cycle intermediate metabolic process	Biological process
comp7154_c0	gamma-glutamyl phosphate reductase	GO:0006537	glutamate biosynthetic process	Biological process
comp7154_c0	gamma-glutamyl phosphate reductase	GO:0006561	proline biosynthetic process	Biological process
comp7154_c0	gamma-glutamyl phosphate reductase	GO:0055114	oxidation-reduction process	Biological process
comp7154_c0	gamma-glutamyl phosphate reductase	GO:0004350	glutamate-5-semialdehyde dehydrogenase activity	Molecula function
comp7154_c0	gamma-glutamyl phosphate reductase	GO:0050661	NADP binding	Molecula function
comp7176_c0	protein	GO:0006412	translation	Biological process
comp7176_c0	protein	GO:0042254	ribosome biogenesis	Biological process
comp7176_c0	protein	GO:0005840	ribosome	Cellular component
comp7176_c0	protein	GO:0000166	nucleotide binding	Molecula function
comp7176_c0	protein	GO:0003735	structural constituent of ribosome	Molecula function
comp7178_c0	kinase-like protein	GO:0006468	protein phosphorylation	Biological process
comp7178_c0	kinase-like protein	GO:0004713	protein tyrosine kinase activity	Molecula function
comp7178_c0	kinase-like protein	GO:0005524	ATP binding	Molecula function
comp7193_c0	d-aminoacylase	GO:0006807	nitrogen compound metabolic process	Biological process
comp7193_c0	d-aminoacylase	GO:0016810	hydrolase activity, acting on carbon-nitrogen (but not peptide) bonds	Molecula function
comp7209_c0	extracellular dihydrogeodin oxidase laccase	GO:0055114	oxidation-reduction process	Biological process
comp7209_c0	extracellular dihydrogeodin oxidase laccase	GO:0052716	hydroquinone:oxygen oxidoreductase activity	Molecula function
comp7238_c0	glycoside hydrolase family 31 protein	GO:0005982	starch metabolic process	Biological process
comp7238_c0	glycoside hydrolase family 31 protein	GO:0005985	sucrose metabolic process	Biological process
comp7238_c0	glycoside hydrolase family 31 protein	GO:0006012	galactose metabolic process	Biological process
comp7238_c0	glycoside hydrolase family 31 protein	GO:0017177	glucosidase II complex	Cellular component
comp7238_c0	glycoside hydrolase family 31 protein	GO:0004558	alpha-glucosidase activity	Molecula function
comp7350_c0	glycosyltransferase family 20 protein	GO:0005992	trehalose biosynthetic process	Biological process
comp7350_c0	glycosyltransferase family 20 protein	GO:0003824	catalytic activity	Molecula function
comp7401_c0	tetratricopeptide tpr_2 repeat-containing protein	GO:0005515	protein binding	Molecula function
comp7404_c0	short-chain dehydrogenase reductase	GO:0008152	metabolic process	Biological process
comp7421_c0	hypothetical protein AURDEDRAFT_124879 [Auricularia delicata TFB-10046 SS5]	GO:0005515	protein binding	Molecula function
comp7427_c0	#NAME?	GO:0055114	oxidation-reduction process	Biological process
comp7427_c0	#NAME?	GO:0008270	zinc ion binding	Molecula function
comp7427_c0	#NAME?	GO:0016491	oxidoreductase activity	Molecula function
comp7434_c0	aminopeptidase	GO:0008233	peptidase activity	Molecula function
comp7447_c0	cytochrome p450	GO:0006118	electron transport	Biological process
comp7447_c0	cytochrome p450	GO:0055114	oxidation-reduction process	Biological process
comp7447_c0	cytochrome p450	GO:0005506	iron ion binding	Molecula function
comp7447_c0	cytochrome p450	GO:0009055	electron carrier activity	Molecula function
comp7447_c0	cytochrome p450	GO:0016491	oxidoreductase activity	Molecula function
comp7447_c0	cytochrome p450	GO:0020037	heme binding	Molecula function
comp7495_c0	wd-40 repeat-containing protein	GO:0006796	phosphate-containing compound metabolic process	Biological process
comp7495_c0	wd-40 repeat-containing protein	GO:0044238	primary metabolic process	Biological process
comp7495_c0	wd-40 repeat-containing protein	GO:0071704	organic substance metabolic process	Biological process
comp7495_c0	wd-40 repeat-containing protein	GO:0005515	protein binding	Molecula function
comp7495_c0	wd-40 repeat-containing protein	GO:0016772	transferase activity, transferring phosphorus-containing groups	Molecula function
comp7533_c0	mcm-domain-containing protein	GO:0006270	DNA replication initiation	Biological process
comp7533_c0	mcm-domain-containing protein	GO:0032508	DNA duplex unwinding	Biological process
comp7533_c0	mcm-domain-containing protein	GO:0005657	replication fork	Cellular component
comp7533_c0	mcm-domain-containing protein	GO:0042555	MCM complex	Cellular component
comp7533_c0	mcm-domain-containing protein	GO:0003677	DNA binding	Molecula function
comp7533_c0	mcm-domain-containing protein	GO:0003678	DNA helicase activity	Molecula function
comp7533_c0	mcm-domain-containing protein	GO:0005524	ATP binding	Molecula function
comp7564_c0	cytochrome p450	GO:0006118	electron transport	Biological process
comp7564_c0	cytochrome p450	GO:0055114	oxidation-reduction process	Biological process
comp7564_c0	cytochrome p450	GO:0005506	iron ion binding	Molecula function
comp7564_c0	cytochrome p450	GO:0009055	electron carrier activity	Molecula function
comp7564_c0	cytochrome p450	GO:0020037	heme binding	Molecula function
comp7587_c0	cytochrome p450	GO:0006118	electron transport	Biological process
comp7587_c0	cytochrome p450	GO:0055114	oxidation-reduction process	Biological process
comp7587_c0	cytochrome p450	GO:0003958	NADPH-hemoprotein reductase activity	Molecula function
comp7587_c0	cytochrome p450	GO:0005506	iron ion binding	Molecula function
comp7587_c0	cytochrome p450	GO:0009055	electron carrier activity	Molecula function
comp7587_c0	cytochrome p450	GO:0010181	FMN binding	Molecula function
comp7587_c0	cytochrome p450	GO:0020037	heme binding	Molecula function
comp7587_c0	cytochrome p450	GO:0070330	aromatase activity	Molecula function
comp7602_c0	subtilisin-like protein	GO:0008233	peptidase activity	Molecula function
comp7629_c0	kinase-like protein	GO:0006468	protein phosphorylation	Biological process
comp7629_c0	kinase-like protein	GO:0004672	protein kinase activity	Molecula function
comp7629_c0	kinase-like protein	GO:0005524	ATP binding	Molecula function
comp7658_c0	retrotransposon unclassified	GO:0006310	DNA recombination	Biological process
comp7658_c0	retrotransposon unclassified	GO:0006804	peroxidase reaction	Biological process
comp7658_c0	retrotransposon unclassified	GO:0006979	response to oxidative stress	Biological process
comp7658_c0	retrotransposon unclassified	GO:0003677	DNA binding	Molecula function
comp7658_c0	retrotransposon unclassified	GO:0004601	peroxidase activity	Molecula function
comp7685_c0	la domain-containing protein	GO:0000166	nucleotide binding	Molecula function
comp7685_c0	la domain-containing protein	GO:0003676	nucleic acid binding	Molecula function
comp7710_c0	tetratricopeptide repeat protein	GO:0005515	protein binding	Molecula function
comp7782_c0	cbd9-like protein	GO:0016052	carbohydrate catabolic process	Biological process
comp7782_c0	cbd9-like protein	GO:0003824	catalytic activity	Molecula function
comp7782_c0	cbd9-like protein	GO:0030246	carbohydrate binding	Molecula function
comp7805_c0	nitrate reductase	GO:0055114	oxidation-reduction process	Biological process
comp7805_c0	nitrate reductase	GO:0016491	oxidoreductase activity	Molecula function
comp7805_c0	nitrate reductase	GO:0030151	molybdenum ion binding	Molecula function
comp7817_c0	voltage-gated potassium channel beta-2 subunit	GO:0006813	potassium ion transport	Biological process
[truncated: 37,151 more rows]
