# Supplementary material for: De Novo Assembly of Auricularia polytricha Transcriptome Using Illumina Sequencing for Gene Discovery and SSR Marker Identification
Source: PLoS One. 2014 Mar 13;9(3):e91740. doi: 10.1371/journal.pone.0091740 (PMC3953639; doi:10.1371/journal.pone.0091740)
Supplement: Table S4 — Annotation of the A. polytricha transcriptome and differential expressed genes (DEGs) by KEGG classification. (XLS) [file pone.0091740.s004.xls]

## Sheet: Sheet1
Table S4. Annotation of the A. polytricha transcriptome and differential expressed genes (DEGs) by KEGG classification.
KEGG pathway description	Number of KEGG orthology	Number of ESTs	Up-regulated ESTs	Down-regulated ESTs	EST ID
Metabolism
Amino Acid Metabolism	173	265	12	13	comp10452_c0,comp10865_c0,comp11515_c0,comp11798_c0,comp11925_c0,comp12178_c0,comp12463_c0,comp12618_c0,comp12850_c0,comp13301_c0,comp13413_c0,comp13962_c0,comp15310_c0,comp15731_c0,comp16250_c0,comp16580_c0,comp16649_c0,comp16780_c0,comp16972_c0,comp16979_c0,comp16998_c0,comp17317_c2,comp17327_c0,comp17356_c0,comp17656_c0,comp17998_c0,comp18253_c0,comp18511_c0,comp18586_c0,comp18801_c0,comp18831…
Biosynthesis of Secondary Metabolites	22	44	2	0	comp15207_c0 ,comp20143_c0 ,comp20153_c0 ,comp21651_c0 ,comp22711_c1 ,comp22760_c0 ,comp22760_c1 ,comp23334_c0 ,comp23646_c0 ,comp23853_c0 ,comp24086_c0 ,comp25196_c0 ,comp25676_c0 ,comp25676_c1 ,comp26223_c0 ,comp26268_c2 ,comp26272_c1 ,comp26329_c0 ,comp26579_c0 ,comp26579_c1 ,comp27034_c0 ,comp27182_c0 ,comp27625_c0 ,comp27651_c1 ,comp27761_c2 ,comp27968_c0 ,comp28246_c0 ,comp28627_c0 ,comp289…
Carbohydrate Metabolism	137	248	9	12	comp10096_c0 ,comp10425_c0 ,comp10865_c0 ,comp10923_c0 ,comp11407_c0 ,comp1151_c0 ,comp12463_c0 ,comp12769_c0 ,comp12932_c0 ,comp12964_c0 ,comp13456_c0 ,comp13787_c0 ,comp13962_c0 ,comp14473_c0 ,comp14474_c0 ,comp14656_c0 ,comp14967_c0 ,comp15230_c0 ,comp15583_c0 ,comp16111_c0 ,comp16111_c0 ,comp16222_c0 ,comp16444_c0 ,comp1668_c0 ,comp17106_c0 ,comp17495_c0 ,comp19191_c0 ,comp19229_c0 ,comp20099…
Energy Metabolism	149	193	6	5	comp10493_c0 ,comp10520_c0 ,comp10587_c0 ,comp11226_c0 ,comp12618_c0 ,comp13301_c0 ,comp14351_c0 ,comp14355_c0 ,comp14356_c0 ,comp14455_c0 ,comp14804_c0 ,comp14806_c0 ,comp15204_c0 ,comp15691_c0 ,comp16652_c0 ,comp18591_c0 ,comp18613_c0 ,comp1895_c0 ,comp19100_c0 ,comp19187_c0 ,comp19891_c0 ,comp19905_c0 ,comp20027_c0 ,comp20549_c1 ,comp20549_c2 ,comp20631_c0 ,comp20752_c0 ,comp21077_c0 ,comp2119…
Glycan biosynthesis and metabolism	51	80	0	1	comp10185_c0 ,comp10504_c0 ,comp11794_c0 ,comp13456_c0 ,comp14984_c0 ,comp15223_c0 ,comp15260_c0 ,comp17106_c0 ,comp17193_c1 ,comp17348_c0 ,comp18314_c2 ,comp18753_c0 ,comp18753_c1 ,comp19391_c0 ,comp20609_c0 ,comp20656_c0 ,comp20840_c0 ,comp21788_c0 ,comp22046_c0 ,comp22753_c0 ,comp22766_c0 ,comp22810_c1 ,comp22810_c2 ,comp22817_c0 ,comp23023_c0 ,comp23379_c0 ,comp23896_c0 ,comp24122_c0 ,comp241…
Lipid Metabolism	114	174	7	8	comp10732_c0 ,comp10817_c0 ,comp11925_c0 ,comp12463_c0 ,comp12571_c0 ,comp12964_c0 ,comp13456_c0 ,comp13477_c0 ,comp1356_c0 ,comp14485_c0 ,comp14494_c0 ,comp15913_c0 ,comp16044_c0 ,comp16053_c0 ,comp16739_c0 ,comp17317_c2 ,comp18801_c0 ,comp19547_c1 ,comp19639_c1 ,comp19932_c0 ,comp19970_c0 ,comp20701_c0 ,comp20932_c1 ,comp21238_c0 ,comp21252_c0 ,comp21407_c2 ,comp21521_c0 ,comp21609_c0 ,comp2166…
Metabolism of Cofactors and Vitamins	104	155	5	5	comp10558_c0 ,comp10753_c0 ,comp11925_c0 ,comp12645_c1 ,comp12709_c0 ,comp15270_c0 ,comp16137_c0 ,comp16988_c0 ,comp17967_c0 ,comp18250_c0 ,comp1846_c0 ,comp18834_c0 ,comp18852_c0 ,comp18978_c0 ,comp19679_c0 ,comp20060_c0 ,comp20086_c0 ,comp20089_c0 ,comp20242_c0 ,comp20548_c0 ,comp20549_c1 ,comp20549_c2 ,comp20641_c0 ,comp21210_c1 ,comp21294_c0 ,comp21431_c0 ,comp21581_c0 ,comp21826_c0 ,comp2207…
Metabolism of Other Amino Acids	50	93	2	7	comp29912_c0 ,comp30178_c0 ,comp28148_c0 ,comp26106_c0 ,comp27064_c0 ,comp26272_c1 ,comp30683_c2 ,comp28908_c1 ,comp26557_c0 ,comp12709_c0 ,comp29781_c0 ,comp21581_c0 ,comp26538_c0 ,comp30368_c1 ,comp12463_c0 ,comp21238_c0 ,comp25506_c0 ,comp26531_c0 ,comp15913_c0 ,comp23054_c0 ,comp30703_c0 ,comp30745_c0 ,comp27369_c0 ,comp27369_c1 ,comp21397_c0 ,comp30411_c0 ,comp30783_c0 ,comp22942_c0 ,comp199…
Metabolism of Terpenoids and Polyketides	28	37	0	3	comp30259_c1 ,comp28913_c0 ,comp30525_c1 ,comp29697_c0 ,comp25302_c1 ,comp25196_c0 ,comp35582_c0 ,comp26962_c0 ,comp28916_c3 ,comp21672_c0 ,comp21252_c0 ,comp28449_c1 ,comp28081_c0 ,comp29799_c0 ,comp30786_c2 ,comp18710_c0 ,comp29594_c0 ,comp29269_c0 ,comp26960_c1 ,comp26773_c0 ,comp30482_c0 ,comp25150_c0 ,comp25167_c0 ,comp21823_c0 ,comp21823_c1 ,comp26416_c0 ,comp19209_c0 ,comp26264_c0 ,comp299…
Nucleotide Metabolism	108	166	4	0	comp13281_c0 ,comp20339_c0 ,comp29667_c0 ,comp25676_c0 ,comp25676_c1 ,comp30641_c0 ,comp30641_c1 ,comp25874_c0 ,comp24785_c0 ,comp29529_c0 ,comp28232_c0 ,comp24436_c0 ,comp26937_c1 ,comp13604_c0 ,comp27444_c0 ,comp27444_c1 ,comp25095_c0 ,comp27990_c0 ,comp27466_c1 ,comp29372_c0 ,comp27626_c0 ,comp27626_c1 ,comp28898_c0 ,comp28849_c0 ,comp25644_c0 ,comp28358_c0 ,comp34046_c0 ,comp25906_c0 ,comp307…
Cellular Processes
Cell Communication	34	46	1	0	comp28057_c1 ,comp26224_c1 ,comp29478_c0 ,comp25966_c0 ,comp25966_c1 ,comp20856_c1 ,comp22570_c1 ,comp22490_c0 ,comp23113_c0 ,comp24313_c0 ,comp22303_c0 ,comp29009_c0 ,comp28461_c0 ,comp8635_c0 ,comp25477_c0 ,comp21729_c0 ,comp30902_c1 ,comp30666_c1 ,comp29687_c1 ,comp25946_c1 ,comp27484_c0 ,comp30439_c0 ,comp26351_c0 ,comp26351_c1 ,comp30684_c3 ,comp36868_c0 ,comp27546_c0 ,comp28987_c0 ,comp2688…
Cell Growth and Death	103	144	3	0	comp35740_c0 ,comp29710_c0 ,comp26375_c0 ,comp22826_c0 ,comp25445_c0 ,comp26644_c0 ,comp6964_c0 ,comp22500_c2 ,comp20121_c0 ,comp8480_c0 ,comp13302_c0 ,comp36096_c0 ,comp24672_c0 ,comp25838_c6 ,comp19363_c0 ,comp28277_c0 ,comp23495_c0 ,comp15679_c0 ,comp30981_c0 ,comp16874_c0 ,comp25966_c0 ,comp25966_c1 ,comp26101_c1 ,comp23903_c0 ,comp27504_c0 ,comp30045_c0 ,comp11163_c0 ,comp13917_c0 ,comp33373…
Cell Motility	26	34	0	1	comp30594_c1 ,comp13787_c0 ,comp22775_c1 ,comp27179_c0 ,comp20856_c1 ,comp22570_c1 ,comp22490_c0 ,comp23113_c0 ,comp24313_c0 ,comp22303_c0 ,comp29009_c0 ,comp28461_c0 ,comp8635_c0 ,comp25477_c0 ,comp21729_c0 ,comp30902_c1 ,comp26967_c0 ,comp28987_c0 ,comp27974_c1 ,comp24319_c0 ,comp25180_c1 ,comp26344_c0 ,comp29573_c0 ,comp27325_c1 ,comp26673_c0 ,comp21008_c0 ,comp24432_c1 ,comp27380_c2 ,comp3049…
Transport and Catabolism	146	215	5	5	comp14473_c0 ,comp14474_c0 ,comp27882_c1 ,comp29267_c0 ,comp27402_c0 ,comp20974_c0 ,comp30205_c0 ,comp14999_c0 ,comp27324_c0 ,comp22955_c0 ,comp26690_c0 ,comp26690_c1 ,comp25695_c0 ,comp26870_c0 ,comp29043_c0 ,comp23453_c0 ,comp25487_c0 ,comp28452_c0 ,comp28452_c1 ,comp14295_c0 ,comp25182_c0 ,comp27109_c0 ,comp26980_c0 ,comp18314_c2 ,comp10549_c0 ,comp26449_c1 ,comp29171_c0 ,comp30765_c1 ,comp194…
Environmental Information Processing
Membrane Transport	6	7	0	0	comp29928_c0 ,comp30929_c2 ,comp27281_c1 ,comp30806_c0 ,comp30846_c0 ,comp29635_c0 ,comp24650_c0 , , , , , , , , , , , , , , , , , , , , , , , , , , , , , , , , , , , , , , , , , , , , , , , , , , , , , , , , , , , , , , , , , , , , , , , , , , , , , , , , , , , , , , , , , , , , , , , , , , , , , , , , , , , , , , , , , , , , , , , , , , , , , , , , , , , , , , , , , , , , , , , , , , , , , , , …
Signal Transduction	134	206	2	3	comp14656_c0 ,comp24034_c0 ,comp37149_c0 ,comp23329_c0 ,comp21252_c0 ,comp28449_c1 ,comp30830_c0 ,comp12645_c1 ,comp24045_c0 ,comp28941_c0 ,comp31899_c0 ,comp32673_c0 ,comp21586_c0 ,comp23939_c0 ,comp27700_c0 ,comp38189_c0 ,comp27222_c0 ,comp27222_c1 ,comp14804_c0 ,comp22643_c0 ,comp28013_c0 ,comp23791_c0 ,comp25811_c0 ,comp29287_c0 ,comp30609_c1 ,comp30609_c2 ,comp26224_c1 ,comp29478_c0 ,comp280…
Signaling Molecules and Interaction	5	6	0	0	comp20856_c1 ,comp36868_c0 ,comp7178_c0 ,comp30868_c0 ,comp30868_c1 ,comp12056_c0 , , , , , , , , , , , , , , , , , , , , , , , , , , , , , , , , , , , , , , , , , , , , , , , , , , , , , , , , , , , , , , , , , , , , , , , , , , , , , , , , , , , , , , , , , , , , , , , , , , , , , , , , , , , , , , , , , , , , , , , , , , , , , , , , , , , , , , , , , , , , , , , , , , , , , , , , , , , , , , ,…
Genetic Information Processing
Folding, Sorting and Degradation	227	331	0	4	comp30171_c2 ,comp29126_c0 ,comp29126_c1 ,comp2621_c0 ,comp15338_c0 ,comp19916_c0 ,comp25160_c0 ,comp22244_c0 ,comp22244_c1 ,comp14154_c0 ,comp29180_c0 ,comp26570_c0 ,comp20400_c0 ,comp24593_c0 ,comp26319_c0 ,comp29733_c0 ,comp26013_c1 ,comp27766_c0 ,comp26013_c0 ,comp25833_c0 ,comp25920_c0 ,comp18711_c0 ,comp19357_c0 ,comp29508_c0 ,comp23187_c0 ,comp21493_c1 ,comp22624_c0 ,comp26421_c0 ,comp1708…
Replication and Repair	90	147	0	1	comp22826_c0 ,comp25445_c0 ,comp26644_c0 ,comp1110_c0 ,comp2457_c0 ,comp3610_c0 ,comp15243_c0 ,comp16140_c0 ,comp21044_c0 ,comp19724_c0 ,comp23961_c0 ,comp8576_c0 ,comp8731_c0 ,comp14360_c0 ,comp14639_c0 ,comp39497_c0 ,comp16504_c1 ,comp21885_c0 ,comp23755_c0 ,comp27366_c0 ,comp4630_c1 ,comp19769_c0 ,comp25838_c6 ,comp19363_c0 ,comp28277_c0 ,comp23495_c0 ,comp22733_c0 ,comp22733_c1 ,comp5762_c0 ,…
Transcription	141	191	1	0	comp24294_c0 ,comp24982_c0 ,comp22404_c0 ,comp26653_c0 ,comp18481_c0 ,comp20653_c1 ,comp30737_c0 ,comp30737_c2 ,comp19583_c0 ,comp29945_c0 ,comp30383_c1 ,comp30383_c2 ,comp27881_c0 ,comp27616_c0 ,comp27562_c0 ,comp28534_c0 ,comp25531_c0 ,comp18534_c0 ,comp18534_c1 ,comp15636_c0 ,comp28948_c0 ,comp30253_c1 ,comp24654_c0 ,comp13326_c0 ,comp30151_c1 ,comp26813_c1 ,comp27232_c0 ,comp25712_c0 ,comp108…
Translation	291	470	8	1	comp25913_c0 ,comp29062_c0 ,comp26333_c0 ,comp32947_c0 ,comp30751_c0 ,comp23783_c0 ,comp29800_c1 ,comp34055_c0 ,comp20211_c0 ,comp22336_c1 ,comp30632_c0 ,comp28105_c0 ,comp19428_c0 ,comp30270_c0 ,comp34316_c0 ,comp36224_c0 ,comp29800_c0 ,comp29936_c0 ,comp22883_c0 ,comp22884_c1 ,comp28751_c0 ,comp9761_c0 ,comp28012_c0 ,comp26164_c0 ,comp30704_c0 ,comp26898_c1 ,comp16608_c1 ,comp29194_c2 ,comp2919…
Total	1460	2676	39	41
