# Supplementary material for: De Novo Assembly of Auricularia polytricha Transcriptome Using Illumina Sequencing for Gene Discovery and SSR Marker Identification
Source: PLoS One. 2014 Mar 13;9(3):e91740. doi: 10.1371/journal.pone.0091740 (PMC3953639; doi:10.1371/journal.pone.0091740)
Supplement: Table S5 — Number of homologous ESTs and DEGs in FTFD associated to different tanscription factor families. (XLS) [file pone.0091740.s005.xls]

## Sheet: Sheet1
Table S5. Number of homologous ESTs and DEGs in FTFD associated to different tanscription factor families.
Transcription family	Number of ESTs
	Homolog in FTFD	Up-regulated	Down-regulated
APSES	9	0	0
AT-rich interaction region	7	0	0
bHLH	45	0	0
Bromodomain transcription factor	6	0	0
bZIP	24	0	0
CCR4-Not complex component, Not1	3	0	0
Centromere protein B, DNA-binding region	2	0	0
DDT	4	0	0
Helix-turn-helix type 3	4	0	0
Heteromeric CCAAT factors	10	1	0
HMG	67	0	0
Homeobox	107	16	0
Homeodomain-like	60	0	1
MADS-box	4	0	0
Myb	39	2	1
Negative transcriptional regulator	1	0	0
p53-like transcription factor	10	0	0
SART1	3	0	0
SGT1	5	0	0
ssDNA-binding transcriptional regulator	1	0	0
Transcription factor jumonji	9	1	1
Transcription factor TFIIS	4	0	0
YL1 nuclear protein	4	0	0
C2H2 zinc finger	137	6	9
Zinc finger, BED-type predicted	1	1	0
Zinc finger, CCHC-type	104	1	3
Zinc finger, DHHC-type	14	0	0
Zinc finger, GRF-type	1	0	0
Zinc finger, MIZ-type	2	0	0
Zinc finger, NF-X1-type	21	0	0
Zinc finger, PARP-type	6	0	0
Zinc finger, Rad18-type putative	6	0	0
GATA type zinc finger	26	0	2
Zn2Cys6	178	3	12
Total	924	31	29
