# Supplementary material for: De Novo Assembly of Auricularia polytricha Transcriptome Using Illumina Sequencing for Gene Discovery and SSR Marker Identification
Source: PLoS One. 2014 Mar 13;9(3):e91740. doi: 10.1371/journal.pone.0091740 (PMC3953639; doi:10.1371/journal.pone.0091740)
Supplement: Table S6 — Predicted transcription factors of A. polytricha and their expression level (RPKM value) in vegetative mycelium and mature fruiting body. (XLS) [file pone.0091740.s006.xls]

## Sheet: Sheet1
Table S6. Predicted transcription factors of A.polytricha and their expression level (RPKM value) in vegetative mycelium and mature fruiting body.
EST ID	Nr-ID	TF type	Interpro	Expression level (RPKM value)		up or down
				Mycelium	Fruiting body
comp17391_c0	AAD17409.1	Zinc finger, CCHC-type	IPR001878	12.44	11.43	-
comp10013_c0	AAZ28936.1	Zinc finger, CCHC-type		7.68	12.35	-
comp10094_c0	BAK02263.1			0	30.18	-
comp10095_c0	BAK02263.1	Myb		0	20.88	up
comp10527_c0	CCO28723.1	C2H2 zinc finger		166.15	169.05	-
comp30565_c0	CCO28907.1	C2H2 zinc finger	IPR007087	652.57	573.62	-
comp27191_c0	CCO29600.1	Zinc finger, CCHC-type	IPR001878	35.15	88.88	-
comp27082_c1	CCO29779.1	HMG		19.75	26.49	-
comp10430_c0	CCO30717.1	Zinc finger, CCHC-type		60.77	75.64	-
comp19629_c1	CCO37335.1	C2H2 zinc finger	IPR007087	11.39	8.33	-
comp11505_c0	DAA01993.1	Zinc finger, CCHC-type		2.72	5.36	-
comp11505_c1	DAA01993.1			8.72	4.32	-
comp34738_c0	DAA01993.1			1.05	8.33	-
comp12166_c0	DAA01997.1	Zinc finger, CCHC-type		15.28	1.32	-
comp18360_c0	DAA01997.1	Zinc finger, CCHC-type		13.57	1.68	-
comp32573_c0	DAA01997.1	Zinc finger, CCHC-type		4.88	8	-
comp21885_c0	EGN92398.1	Heteromeric CCAAT factors	IPR003958	32.51	43.26	-
comp28729_c0	EGN97713.1	Transcription factor TFIIS	IPR001222	18.42	41.79	-
comp26402_c0	EGO01764.1	bZIP	IPR004827	61.8	74.21	-
comp10317_c0	EIE86830.1	Zinc finger, CCHC-type		24.02	5.57	-
comp12580_c0	EIM83466.1	Zn2Cys6		0	15.07	-
comp26084_c0	EIM88362.1	Zinc finger, CCHC-type	IPR001878	15.61	23	-
comp17174_c0	EIN05879.1	Zinc finger, CCHC-type		0	5.29	-
comp15823_c0	EIN10524.1	C2H2 zinc finger		2.65	1.96	-
comp24158_c0	EIW52863.1	Transcription factor jumonji	IPR003349	6.55	3.22	-
comp26489_c0	EIW61387.1	Zinc finger, CCHC-type	IPR001878	21.12	18.57	-
comp19633_c0	EIW64683.1	bZIP		3.86	16.7	-
comp23009_c0	EIW78788.1	GATA type zinc finger	IPR000679	15.82	8.39	-
comp26441_c1	EJD32314.1	Zinc finger, CCHC-type		12.83	14.29	-
comp26441_c0	EJD32314.1	Zinc finger, CCHC-type	IPR001878	47.14	75.97	-
comp19842_c0	EJD32360.1	Zn2Cys6		15.85	7.39	-
comp23013_c1	EJD32360.1	Zn2Cys6		75.12	80.31	-
comp11712_c1	EJD32365.1	Zinc finger, CCHC-type		1.37	2.75	-
comp11712_c0	EJD32365.1	Zinc finger, CCHC-type		1.44	8.65	-
comp13190_c0	EJD32365.1	Zinc finger, CCHC-type		3.13	0	-
comp1984_c0	EJD33346.1	bHLH		0	0	-
comp11148_c0	EJD33398.1	Homeodomain-like		3.72	0	-
comp32507_c0	EJD33398.1	Homeodomain-like		11.83	2.51	-
comp32973_c0	EJD33398.1	Homeodomain-like		11.63	0.82	-
comp34557_c0	EJD33398.1			8.5	0	-
comp12574_c0	EJD33433.1			9.42	5.72	-
comp19919_c0	EJD33433.1	Zinc finger, CCHC-type	IPR001878	93.18	103.63	-
comp18732_c1	EJD34157.1	C2H2 zinc finger	IPR007087	2.76	2.17	-
comp1922_c0	EJD34267.1	Zinc finger, CCHC-type		0	2.97	-
comp21276_c0	EJD34267.1	Zinc finger, CCHC-type		5.72	5.8	-
comp34335_c0	EJD34267.1	Zinc finger, CCHC-type		3.2	0	-
comp15_c0	EJD34342.1			0	0	-
comp5661_c0	EJD34342.1	Zinc finger, CCHC-type		1.27	1.26	-
comp11548_c0	EJD34342.1	Zinc finger, CCHC-type		3.46	4.06	-
comp39715_c0	EJD34342.1			0	3.69	-
comp12674_c0	EJD34437.1	Zinc finger, CCHC-type		20.43	54.72	-
comp39117_c0	EJD34437.1			0	3.47	-
comp27492_c0	EJD34491.1	Negative transcriptional regulator	IPR007396	17.61	7.09	-
comp21558_c0	EJD34815.1	C2H2 zinc finger	IPR007087	17.02	0.88	down
comp20508_c0	EJD34850.1	MADS-box	IPR002100	26.52	202.08	-
comp23237_c0	EJD34850.1			37.84	465.09	up
comp15817_c0	EJD34878.1			5.93	1.18	-
comp16833_c0	EJD34878.1	Homeobox		3.12	6.76	-
comp6106_c0	EJD34882.1	Zinc finger, CCHC-type		1.57	3.15	-
comp15003_c0	EJD34882.1			4.24	11.31	-
comp20073_c0	EJD34882.1	Zinc finger, CCHC-type		0	4.04	-
comp20073_c1	EJD34882.1	Zinc finger, CCHC-type		1.99	1.97	-
comp32251_c0	EJD34882.1			6.11	12.13	-
comp34968_c0	EJD34882.1			2.92	4.83	-
comp37367_c0	EJD34882.1			0.68	3.36	-
comp7353_c0	EJD35069.1	Zinc finger, CCHC-type		0	3.17	-
comp15482_c0	EJD35069.1	Zinc finger, CCHC-type	IPR001878	15.34	2.74	-
comp32291_c0	EJD35069.1			12.41	3.71	-
comp9936_c0	EJD35204.1	Zn2Cys6		7.73	15.86	-
comp13801_c0	EJD35204.1	Zn2Cys6	IPR001138	4.12	14.67	-
comp20621_c0	EJD35204.1	Zn2Cys6	IPR007219	6.78	14.92	-
comp27794_c0	EJD35204.1	Zn2Cys6		30.35	100.02	-
comp19231_c0	EJD35294.1	C2H2 zinc finger	IPR007087	226.65	20.95	down
comp19770_c0	EJD35300.1	Zn2Cys6	IPR001138	6.62	7.07	-
comp23333_c0	EJD35300.1	Zn2Cys6		9.03	6.63	-
comp12900_c0	EJD35392.1	Homeobox		0	1.33	-
comp12900_c1	EJD35392.1			1.12	4.46	-
comp32946_c0	EJD35392.1			0.38	10.31	-
comp34280_c0	EJD35392.1	Homeobox		3.26	7.56	-
comp16403_c0	EJD35471.1			4.09	9.76	-
comp16403_c1	EJD35471.1			4.49	8.36	-
comp38024_c0	EJD35471.1			0	3.48	-
comp18011_c0	EJD35549.1	bHLH		19.52	17.64	-
comp25819_c0	EJD35549.1	bHLH		12.37	11.74	-
comp31538_c0	EJD35549.1			10.54	12.81	-
comp11897_c0	EJD35628.1	C2H2 zinc finger		10.71	0.53	-
comp18786_c1	EJD35628.1	C2H2 zinc finger	IPR007087	2.98	4.41	-
comp23229_c0	EJD35628.1	C2H2 zinc finger		12.44	1.08	down
comp32533_c0	EJD35628.1			9.12	17.11	-
comp20024_c0	EJD35824.1	Zn2Cys6		33.97	23.97	-
comp25264_c0	EJD35824.1	Zn2Cys6	IPR001138	17.67	14.58	-
comp30888_c0	EJD35898.1			117.06	27.51	-
comp30888_c1	EJD35898.1	Zn2Cys6	IPR007219	153.72	30	-
comp15390_c0	EJD35923.1			12.29	1.72	-
comp21622_c0	EJD35923.1	Zn2Cys6	IPR007219	10.18	0.96	-
comp33156_c0	EJD35923.1			0	0	-
comp33515_c0	EJD35923.1	Zn2Cys6	IPR001138	11.27	0	-
comp12914_c0	EJD35996.1	Zinc finger, PARP-type		5.86	18.2	-
comp23382_c1	EJD35996.1	Zinc finger, PARP-type		1.62	1.6	-
comp23382_c0	EJD35996.1	Zinc finger, PARP-type		3.27	5.04	-
comp23665_c0	EJD35996.1	Zinc finger, PARP-type	IPR001510	8.99	10.31	-
comp24625_c0	EJD35996.1	Zinc finger, PARP-type		7.93	15.29	-
comp10858_c0	EJD36036.1	Myb		3.52	9.36	-
comp26067_c1	EJD36036.1	Myb		6.86	20.2	-
comp26067_c0	EJD36036.1	Homeodomain-like	IPR009057	7.14	15.25	-
comp26067_c0	EJD36036.1	Myb		7.14	15.25	-
comp27791_c0	EJD36036.1	Myb	IPR001005	13.01	39.78	-
comp27791_c0	EJD36036.1	Homeodomain-like	IPR009057	13.01	39.78	-
comp20842_c0	EJD36206.1			4.48	2.57	-
comp26055_c0	EJD36206.1	Bromodomain transcription factor	IPR006565	68.46	109	-
comp18711_c0	EJD36270.1			6.33	16.38	-
comp19357_c0	EJD36270.1	C2H2 zinc finger		6.15	24.17	-
comp10854_c0	EJD36284.1	bHLH		42.41	12.13	-
comp25464_c0	EJD36284.1	bHLH	IPR011598	31.89	19.2	-
comp25464_c3	EJD36284.1	bHLH	IPR011598	97.9	59.31	-
comp25464_c2	EJD36284.1			178.3	65.38	-
comp28761_c0	EJD36284.1			43.12	13.19	-
comp1314_c1	EJD36445.1			0	4.73	-
comp12050_c0	EJD36445.1			1.44	7.21	-
comp13080_c0	EJD36445.1	Homeobox		5	8.29	-
comp20391_c0	EJD36445.1			7.58	15.95	-
comp35650_c0	EJD36445.1			2.49	6.22	-
comp25647_c0	EJD36484.1	MADS-box	IPR002100	27.36	80.42	-
comp13111_c1	EJD36511.1			19.55	10.76	-
comp22103_c0	EJD36511.1	C2H2 zinc finger	IPR007087	24.57	13.96	-
comp25972_c0	EJD36576.1	Myb	IPR001005	8.45	23.77	-
comp25972_c0	EJD36576.1	Homeodomain-like	IPR009057	8.45	23.77	-
comp33261_c0	EJD36576.1			2.54	5.01	-
comp21237_c0	EJD36595.1	HMG	IPR009071	9.92	0.36	-
comp21237_c1	EJD36595.1			28.28	1.85	down
comp1121_c0	EJD36700.1	Zn2Cys6	IPR001138	1.98	7.85	-
comp18748_c0	EJD36700.1	Zn2Cys6	IPR007219	4.04	6.69	-
comp25058_c0	EJD36700.1	Zn2Cys6		12.07	10.84	-
comp11838_c0	EJD36701.1	Homeobox		6.66	4.36	-
comp19508_c0	EJD36701.1	Homeobox		11.16	19.41	-
comp15589_c0	EJD36761.1			1.32	5.2	-
comp17247_c0	EJD36761.1	HMG		12.59	13.48	-
comp17247_c1	EJD36761.1			17.55	18.23	-
comp1139_c0	EJD36764.1			8.58	1.12	-
comp10041_c0	EJD36764.1			8.28	14.4	-
comp13594_c0	EJD36764.1			6.54	2.42	-
comp14468_c0	EJD36764.1	Homeodomain-like	IPR009057	0	8.46	-
comp17671_c0	EJD36764.1			0.9	2.69	-
comp26914_c0	EJD36764.1			34.81	20.92	-
comp30448_c0	EJD36764.1			109.42	35.87	-
comp30608_c1	EJD36764.1			55.1	35.89	-
comp31655_c0	EJD36764.1	zinc finger, NF-X1-type		17.38	14.28	-
comp32763_c0	EJD36764.1			7.88	6.23	-
comp33903_c0	EJD36764.1			4.45	2.93	-
comp34485_c0	EJD36764.1			0	1.38	-
comp35108_c0	EJD36764.1			1.44	1.44	-
comp37049_c0	EJD36764.1			0	0	-
comp26018_c0	EJD36799.1	C2H2 zinc finger	IPR007087	110.77	44.29	-
comp31541_c0	EJD36823.1	Homeodomain-like	IPR009057	13.45	26.54	-
comp20273_c0	EJD36895.1	C2H2 zinc finger		6.73	9.94	-
comp21506_c1	EJD36895.1	C2H2 zinc finger		15.3	18.06	-
comp12671_c0	EJD36897.1	Zn2Cys6		5.61	3.07	-
comp17653_c0	EJD36897.1	Zn2Cys6		7.72	3.85	-
comp21166_c0	EJD36897.1	Zn2Cys6		6.35	6.26	-
comp24088_c0	EJD36897.1	Zn2Cys6	IPR001138	22.6	30.33	-
comp27357_c0	EJD36897.1	Zn2Cys6		11.83	16.4	-
comp27365_c0	EJD36898.1	C2H2 zinc finger	IPR007087	168.16	628.02	-
comp24416_c0	EJD36930.1	Zinc finger, CCHC-type	IPR001878	4.58	17.96	-
comp10119_c0	EJD37019.1	Zn2Cys6		7.94	2.62	-
comp12730_c0	EJD37019.1	Zn2Cys6		5.68	7.7	-
comp14392_c0	EJD37019.1	Zn2Cys6		5.79	17.4	-
comp37104_c0	EJD37019.1			0	0	-
comp1010_c0	EJD37186.1	Zn2Cys6		2.1	6.14	-
comp15459_c1	EJD37230.1			2.47	14.69	-
comp15863_c0	EJD37230.1	Zn2Cys6	IPR001138	1.96	3.89	-
comp25928_c0	EJD37232.1			710.77	574.05	-
comp26738_c0	EJD37232.1	Zn2Cys6	IPR001138	199.95	182.44	-
comp10852_c0	EJD37234.1	Zn2Cys6	IPR001138	8.94	12.17	-
comp31440_c0	EJD37234.1			23.09	27.97	-
comp1088_c0	EJD37352.1	Zinc finger, CCHC-type		3.2	8.48	-
comp20788_c0	EJD37352.1			3.98	9.36	-
comp30669_c0	EJD37439.1	C2H2 zinc finger	IPR007087	408.38	343.83	-
comp18678_c0	EJD37591.1	bHLH		2.77	3.63	-
comp19309_c0	EJD37591.1	bHLH		3.99	4.49	-
comp32336_c0	EJD37591.1			1	4.95	-
comp21076_c0	EJD37742.1	Zinc finger, DHHC-type		25.61	15.89	-
comp29820_c0	EJD37742.1	Zinc finger, DHHC-type	IPR001594	37.13	23.32	-
comp11151_c0	EJD37771.1	Homeobox		6.71	1.98	-
comp4509_c0	EJD37774.1	Homeobox		3.84	2.27	-
comp17966_c0	EJD37774.1	Homeobox		8.17	2.93	-
comp36289_c0	EJD37774.1	Homeobox		6.84	3.45	-
comp21402_c0	EJD37779.1	Homeobox		0	23.82	up
comp22442_c0	EJD37779.1	Homeobox		12.94	11.86	-
comp28418_c0	EJD37779.1	Homeobox		0.78	23.79	up
comp32782_c0	EJD37779.1			0	16.35	-
comp30261_c2	EJD37793.1	bHLH	IPR011598	57.04	51.75	-
comp28144_c1	EJD37839.1	HMG		29.73	19.4	-
comp28144_c2	EJD37839.1	HMG	IPR009071	39.69	31.78	-
comp28144_c0	EJD37839.1			128.83	92.66	-
comp4145_c0	EJD37952.1	Zn2Cys6	IPR001138	3.37	1.7	-
comp7870_c0	EJD37952.1	Zn2Cys6	IPR007219	1.78	2.62	-
comp22507_c0	EJD37952.1	Zn2Cys6		6.38	8.42	-
comp38840_c0	EJD37952.1	Zn2Cys6		1.18	2.35	-
comp10467_c0	EJD37966.1	Heteromeric CCAAT factors	IPR001289	118.97	102.24	-
comp21091_c0	EJD37990.1	Zn2Cys6		8.43	10.17	-
comp22424_c0	EJD37990.1	Zn2Cys6		16.51	17.09	-
comp2759_c0	EJD38050.1			2.8	3.62	-
comp16328_c0	EJD38050.1	Zinc finger, CCHC-type		0.78	1.54	-
comp24512_c0	EJD38050.1	Zinc finger, CCHC-type		75.61	15.03	-
comp24512_c1	EJD38050.1	Zinc finger, CCHC-type		92.41	29.1	-
comp27948_c0	EJD38050.1	Zinc finger, CCHC-type		171.17	36.8	-
comp33754_c0	EJD38050.1			3.09	4.26	-
comp35064_c0	EJD38050.1			1.05	4.17	-
comp36617_c0	EJD38050.1			1.8	3.56	-
comp10242_c0	EJD38161.1	Zinc finger, NF-X1-type		3.72	4.95	-
comp12676_c2	EJD38161.1	Zinc finger, NF-X1-type		9.32	4.11	-
comp12676_c1	EJD38161.1	Zinc finger, NF-X1-type		14.04	14.3	-
comp12676_c0	EJD38161.1	Zinc finger, NF-X1-type		17.43	24.27	-
comp15315_c0	EJD38161.1	Zinc finger, NF-X1-type		5.01	6.96	-
comp15315_c1	EJD38161.1	Zinc finger, NF-X1-type		13.88	7.06	-
comp17608_c0	EJD38161.1	Zinc finger, NF-X1-type		6.43	5.74	-
comp22031_c0	EJD38161.1	zinc finger, NF-X1-type		17.11	13.83	-
comp23699_c0	EJD38161.1	zinc finger, NF-X1-type		7.05	7.02	-
comp23699_c1	EJD38161.1	zinc finger, NF-X1-type		22.9	15.83	-
comp29059_c0	EJD38161.1	zinc finger, NF-X1-type		14.41	11.64	-
comp31414_c0	EJD38161.1	zinc finger, NF-X1-type		12.87	7.25	-
comp31672_c0	EJD38161.1			21.78	27.22	-
comp32447_c0	EJD38161.1	zinc finger, NF-X1-type		3.1	15.55	-
comp32448_c0	EJD38161.1	zinc finger, NF-X1-type		9.89	5.47	-
comp32610_c0	EJD38161.1			11.58	8.99	-
comp15089_c0	EJD38222.1			277.61	312.76	-
comp29215_c0	EJD38222.1	C2H2 zinc finger	IPR007087	101.66	66.3	-
comp18326_c0	EJD38232.1	Homeobox		4.85	1.59	-
comp32358_c0	EJD38232.1			22.73	3.39	-
comp1724_c1	EJD38250.1			8.43	0	-
comp1724_c0	EJD38250.1			9.05	0	down
comp12655_c0	EJD38250.1	Zinc finger, CCHC-type		25.27	2.48	down
comp35760_c0	EJD38250.1			8.85	0	-
comp36567_c0	EJD38250.1			5.5	0	-
comp39191_c0	EJD38250.1			3.37	0	-
comp22347_c0	EJD38334.1	HMG		12.99	23.14	-
comp25826_c0	EJD38334.1	C2H2 zinc finger	IPR007087	155.84	312.51	-
comp23776_c0	EJD38365.1	Heteromeric CCAAT factors	IPR003958	53.81	234.41	-
comp9839_c0	EJD38564.1	C2H2 zinc finger		9.42	22.87	-
comp19418_c0	EJD38564.1	C2H2 zinc finger		8.94	12.18	-
comp11517_c0	EJD38712.1	bHLH		2.32	8.39	-
comp18131_c0	EJD38712.1	bHLH		1.72	5.44	-
comp33730_c0	EJD38712.1	bHLH		2.69	9.4	-
comp15191_c0	EJD38714.1	bHLH		0	2.34	-
comp21280_c0	EJD38714.1	bHLH		0.56	8.79	-
comp11140_c0	EJD38721.1			11.63	5.32	-
comp24543_c0	EJD38721.1	C2H2 zinc finger	IPR007087	16.25	6.29	-
comp11162_c0	EJD39049.1	Heteromeric CCAAT factors		5.7	8.85	-
comp11232_c0	EJD39049.1	Heteromeric CCAAT factors		2.52	13.83	-
comp12076_c0	EJD39100.1	Homeobox		8.22	2.95	-
comp12076_c1	EJD39100.1	Homeobox		12.33	4.46	-
comp2264_c0	EJD39115.1			0.55	7.56	-
comp7306_c0	EJD39196.1			1.25	4.98	-
comp13857_c0	EJD39196.1			8.19	12.51	-
comp13992_c0	EJD39196.1	GATA type zinc finger		4.13	6.38	-
comp18179_c1	EJD39196.1	GATA type zinc finger		1.09	1.08	-
comp18179_c0	EJD39196.1	GATA type zinc finger		6.55	6.49	-
comp19055_c2	EJD39196.1			4.59	7.23	-
comp10284_c0	EJD39214.1	Homeobox		7.07	12.29	-
comp14464_c1	EJD39214.1	Homeobox		99.45	48.73	-
comp24469_c1	EJD39214.1			16.73	1.71	down
comp34616_c0	EJD39214.1			3.69	1.6	-
comp35302_c0	EJD39214.1			1.99	4.95	-
comp11727_c0	EJD39454.1	Homeobox		1.92	1.26	-
comp21225_c0	EJD39454.1	Homeobox		29.21	9.7	-
comp31762_c0	EJD39454.1			13.93	27.98	-
comp39651_c0	EJD39454.1			0	3.71	-
comp11214_c0	EJD39543.1			3.58	2.38	-
comp12791_c0	EJD39543.1	Zn2Cys6		4.24	4.77	-
comp24441_c0	EJD39543.1	Zn2Cys6	IPR001138	5.2	6.2	-
comp26256_c1	EJD39543.1	Zn2Cys6	IPR001138	4.17	23.8	-
comp26256_c2	EJD39543.1	Zn2Cys6		5.84	5.11	-
comp26256_c0	EJD39543.1	Zn2Cys6	IPR007219	8.42	12.69	-
comp18496_c0	EJD39575.1			14.03	8.17	-
comp22790_c0	EJD39575.1	Myb	IPR001005	19.67	14.85	-
comp22790_c0	EJD39575.1	Homeodomain-like	IPR009057	19.67	14.85	-
comp25560_c0	EJD39575.1	Myb	IPR001005	19.78	21.19	-
comp25560_c0	EJD39575.1	Homeodomain-like	IPR009057	19.78	21.19	-
comp32771_c0	EJD39575.1			12.79	8.54	-
comp34993_c0	EJD39649.1			0	6.27	-
comp35758_c0	EJD39649.1			0	7.52	-
comp19026_c0	EJD39686.1			38.99	10.8	-
comp23044_c0	EJD39686.1			11.64	5.92	-
comp23522_c0	EJD39686.1	Zn2Cys6		42.1	16.06	-
comp25780_c0	EJD39686.1	Zn2Cys6	IPR001138	84.49	16.62	-
comp24634_c0	EJD39970.1			55.33	50.14	-
comp24634_c1	EJD39970.1	Zn2Cys6	IPR001138	82.57	51.06	-
comp27892_c2	EJD39970.1	Zn2Cys6		10.52	5.19	-
comp27892_c0	EJD39970.1			17.34	16.37	-
comp27892_c1	EJD39970.1	Zn2Cys6		22.39	10.31	-
comp12394_c0	EJD39974.1			0	5.16	-
comp22572_c0	EJD39974.1			4.14	2.76	-
comp22572_c1	EJD39974.1	Centromere protein B, DNA-binding region	IPR006600	10.79	10.2	-
comp10715_c0	EJD39991.1	Transcription factor jumonji		1.41	19.82	up
comp10715_c1	EJD39991.1	Transcription factor jumonji		2.71	35.18	-
comp29169_c0	EJD39991.1	Transcription factor jumonji		80.58	2.54	down
comp36592_c0	EJD39991.1			0	7.09	-
comp23053_c0	EJD40132.1	MADS-box	IPR002100	61.82	49.93	-
comp2364_c0	EJD40227.1			2.35	1.16	-
comp20546_c0	EJD40227.1	Zinc finger, CCHC-type		7.15	7.52	-
comp32778_c0	EJD40227.1	Zinc finger, CCHC-type		6.48	6.81	-
comp10337_c0	EJD40267.1	C2H2 zinc finger		4.01	2.64	-
comp18519_c0	EJD40267.1	C2H2 zinc finger		7.29	2.95	-
comp31288_c0	EJD40267.1	C2H2 zinc finger	IPR007087	125.93	27.71	-
comp31901_c0	EJD40267.1			22.21	15.03	-
comp22013_c1	EJD40337.1	C2H2 zinc finger		2.18	7.59	-
comp22013_c0	EJD40337.1	C2H2 zinc finger	IPR007087	5.45	7.75	-
comp14679_c0	EJD40346.1	Bromodomain transcription factor		4.16	6.84	-
comp16347_c0	EJD40346.1	Bromodomain transcription factor	IPR006565	0	3.99	-
comp22956_c0	EJD40346.1	Bromodomain transcription facter		3.88	23.94	-
comp26100_c0	EJD40346.1	Bromodomain transcription facter		11.22	40.03	-
comp12216_c0	EJD40438.1	Homeobox		5.71	22.74	-
comp17317_c2	EJD40438.1	Homeobox		0.32	9.26	-
comp36049_c0	EJD40438.1			5.69	1.42	-
comp37172_c0	EJD40438.1	Homeobox		0.77	4.58	-
comp12593_c0	EJD40526.1	MADS-box		0	19.95	-
comp16469_c0	EJD40526.1			0.53	7.23	-
comp21624_c0	EJD40526.1			1.35	4.3	-
comp10881_c0	EJD40559.1	Homeobox		0	69.4	up
comp12826_c0	EJD40559.1	Homeobox		0	10.75	-
comp31857_c0	EJD40559.1			0	25.09	-
comp1780_c1	EJD40609.1	Zn2Cys6	IPR001138	2.64	1.74	-
comp14209_c0	EJD40609.1	Zn2Cys6	IPR001138	3.11	0.61	-
comp16100_c0	EJD40686.1	Zinc finger, CCHC-type	IPR001878	26.26	46.76	-
comp35501_c0	EJD40686.1			3.5	1.73	-
comp37400_c0	EJD40686.1			4.42	1.48	-
comp10828_c0	EJD40792.1	HMG	IPR009071	48.46	49.11	-
comp30066_c1	EJD40835.1	Homeobox	IPR001356	14.54	7.13	-
comp30066_c0	EJD40835.1			22.02	18.8	-
comp9915_c0	EJD40847.1	Myb		0	0	-
comp12898_c0	EJD40847.1			1.47	1.48	-
comp19767_c0	EJD40847.1			92.84	130.5	-
comp30935_c1	EJD40885.1	Zn2Cys6	IPR001138	210.62	20.17	down
comp30935_c0	EJD40885.1	Zn2Cys6	IPR007219	607.45	70.01	down
comp11842_c1	EJD41001.1			1.09	9.64	-
comp11842_c0	EJD41001.1	Homeobox		2.39	8.45	-
comp34760_c0	EJD41001.1	HMG		0	9.06	-
comp13025_c0	EJD41040.1			2.18	10.75	-
comp19256_c0	EJD41040.1	C2H2 zinc finger	IPR007087	1.92	14.31	-
comp22584_c0	EJD41040.1			5.48	28.39	-
comp15135_c0	EJD41074.1	Zn2Cys6	IPR007219	12.97	6.36	-
comp24772_c0	EJD41074.1	Zn2Cys6		14.26	7.3	-
comp32984_c0	EJD41074.1	Zn2Cys6		4.82	6	-
comp11781_c0	EJD41075.1	Zn2Cys6		9.16	1.01	-
comp15508_c1	EJD41075.1	Zn2Cys6		1.46	2.87	-
comp15508_c2	EJD41075.1			4.28	2.41	-
comp15508_c0	EJD41075.1	Zn2Cys6		10.7	12.36	-
comp20635_c0	EJD41075.1	Zn2Cys6	IPR001138	7.63	3.55	-
comp23269_c1	EJD41075.1	Zn2Cys6	IPR001138	4.44	2.5	-
comp23269_c0	EJD41075.1	Zn2Cys6	IPR007219	7.33	11.64	-
comp36106_c0	EJD41075.1			0.99	3.94	-
comp30346_c0	EJD41129.1	C2H2 zinc finger	IPR007087	1167.65	101	down
comp14092_c1	EJD41132.1	Zinc finger, Rad18-type putative		0	4.49	-
comp14092_c0	EJD41132.1	Zinc finger, Rad18-type putative		4.84	2.41	-
comp23824_c0	EJD41132.1	zinc finger, Rad18-type putative		6.49	15.56	-
comp20613_c0	EJD41189.1	C2H2 zinc finger	IPR007087	429.34	102.83	-
comp23142_c0	EJD41189.1			127.63	15.88	down
comp21048_c0	EJD41193.1	C2H2 zinc finger	IPR007087	148.61	20.28	down
comp14065_c0	EJD41199.1	C2H2 zinc finger		10.92	0	-
comp32987_c0	EJD41199.1			7.28	1.03	-
comp14114_c0	EJD41243.1			0	9.29	-
comp18699_c0	EJD41243.1	GATA type zinc finger		5.95	7.65	-
comp32738_c0	EJD41243.1	GATA type zinc finger		5.64	11.15	-
comp33383_c0	EJD41243.1			1.71	3.45	-
comp15050_c0	EJD41259.1			6.08	7.04	-
comp20281_c0	EJD41259.1			2.71	1.34	-
comp20281_c1	EJD41259.1	Homeodomain-like	IPR009057	9.76	11.17	-
comp13565_c0	EJD41269.1	HMG		4.77	5.99	-
comp15651_c0	EJD41269.1			2.78	3.67	-
comp19864_c0	EJD41269.1			2.33	5.8	-
comp19864_c1	EJD41269.1			3.57	16.23	-
comp39066_c0	EJD41269.1			1.48	0	-
comp28312_c0	EJD41350.1	C2H2 zinc finger	IPR007087	320.67	10.42	down
comp22946_c0	EJD41354.1	Zn2Cys6	IPR001138	54.49	40.92	-
comp24278_c0	EJD41354.1			45.61	26.13	-
comp25648_c0	EJD41354.1	Zn2Cys6		23.14	13.79	-
comp30283_c0	EJD41354.1			40.34	22.69	-
comp30283_c1	EJD41354.1	Zn2Cys6	IPR007219	49.7	26.5	-
comp32151_c0	EJD41354.1			9.67	9.68	-
comp14740_c0	EJD41431.1	bHLH		2.13	0	-
comp35067_c0	EJD41431.1	Zn2Cys6		6.68	2.67	-
comp38596_c0	EJD41431.1	bHLH		1.16	3.48	-
comp17677_c1	EJD41508.1	bHLH		14.89	21.43	-
comp17677_c0	EJD41508.1	bHLH		32.59	41.28	-
comp32727_c0	EJD41508.1			14.05	4.22	-
comp37318_c0	EJD41508.1			4.14	0	-
comp11385_c0	EJD41509.1	bHLH		10.49	2.08	-
comp15604_c0	EJD41509.1	bHLH		3.43	1.87	-
comp19557_c0	EJD41554.1	Zn2Cys6	IPR001138	13.49	7	-
comp29834_c0	EJD41554.1	Zn2Cys6		13.19	12.86	-
comp13914_c0	EJD41567.1	Homeobox		0	12.2	-
comp24654_c0	EJD41594.1	Transcription factor TFIIS	IPR001222	45.15	36.06	-
comp21510_c0	EJD41758.1	Zn2Cys6		6.79	1.37	-
comp17504_c0	EJD41764.1			7.08	2.63	-
comp20575_c0	EJD41764.1	Homeobox		6.74	12.91	-
comp21635_c0	EJD41782.1	GATA type zinc finger	IPR000679	4.01	16.89	-
comp11660_c0	EJD41908.1	Zinc finger, CCHC-type	IPR001878	15.61	54.55	-
comp30901_c0	EJD41915.1	Myb	IPR001005	64.12	51.62	-
comp30901_c0	EJD41915.1	Homeodomain-like	IPR009057	64.12	51.62	-
comp10229_c0	EJD42186.1	Homeobox		0	8.16	-
comp10229_c1	EJD42186.1			0.69	6.76	-
comp22112_c0	EJD42186.1	Homeobox		3.81	49	up
comp26066_c0	EJD42186.1	Homeobox		0	70.18	up
comp31557_c0	EJD42186.1	Homeobox		3.5	19.93	-
comp33824_c0	EJD42186.1	Homeobox		0	13.02	-
comp10798_c0	EJD42242.1			5.22	4.15	-
comp19317_c0	EJD42242.1			17.95	13.85	-
comp23788_c0	EJD42242.1			12.6	11.87	-
comp30661_c0	EJD42242.1	Zn2Cys6	IPR007219	13.01	5.7	-
comp30661_c1	EJD42242.1	Zn2Cys6	IPR007219	28.71	20.05	-
comp29334_c0	EJD42244.1	Zinc finger, DHHC-type	IPR001594	32.97	61.09	-
comp29334_c1	EJD42244.1			53.75	194.79	-
comp29334_c3	EJD42244.1	Zinc finger, DHHC-type		67.11	131.78	-
comp29334_c2	EJD42244.1			67.81	183.39	-
comp17383_c1	EJD42321.1	C2H2 zinc finger	IPR007087	7.27	26.53	-
comp24211_c0	EJD42345.1			11.73	57.07	-
comp24211_c1	EJD42345.1	Zn2Cys6	IPR001138	25.85	75.12	-
comp28428_c0	EJD42351.1	bZIP	IPR004827	63.81	87.01	-
comp14723_c0	EJD42369.1			104.14	119.68	-
comp18909_c0	EJD42369.1	Zn2Cys6		69.77	124.87	-
comp19863_c0	EJD42369.1			98.69	95.89	-
comp19432_c0	EJD42411.1	GATA type zinc finger		12.93	9.69	-
comp29248_c0	EJD42411.1			48.52	53.6	-
comp10420_c0	EJD42413.1	Heteromeric CCAAT factors	IPR003958	32.09	58.59	-
comp28677_c0	EJD42423.1	C2H2 zinc finger	IPR007087	77.15	13.07	down
comp9578_c0	EJD42424.1			0	0	-
comp21593_c0	EJD42424.1	C2H2 zinc finger	IPR007087	18.42	11.72	-
comp22059_c0	EJD42424.1			12.08	10.23	-
comp31864_c0	EJD42424.1			7.36	2.95	-
comp37544_c0	EJD42424.1			0	3.03	-
comp14363_c0	EJD42438.1	Homeobox		6.43	2.13	-
comp22405_c0	EJD42438.1			7.55	3.87	-
comp966_c0	EJD42439.1			0	4.89	-
comp12445_c0	EJD42439.1			0	8.56	-
comp12446_c0	EJD42439.1	Homeobox		1.94	8.65	-
comp20982_c1	EJD42439.1	Homeobox		0.65	19.34	-
comp20982_c0	EJD42439.1	Homeobox		1.57	17.8	-
comp25858_c0	EJD42439.1	Homeobox		28.93	12	-
comp32417_c0	EJD42439.1	Homeobox		1.42	15.35	-
comp17734_c0	EJD42440.1	HMG		2.19	2.89	-
comp17734_c1	EJD42440.1	HMG		2.45	6.16	-
comp19448_c0	EJD42440.1	HMG		5.35	11.2	-
comp23132_c0	EJD42440.1	HMG		6.17	13.52	-
comp36896_c0	EJD42440.1			1.32	3.96	-
comp38390_c0	EJD42440.1	HMG		1.63	0	-
comp9923_c0	EJD42502.1			1.8	7.27	-
comp19883_c0	EJD42502.1	C2H2 zinc finger		1.35	2.7	-
comp16051_c0	EJD42522.1			2.03	9.36	-
comp17084_c1	EJD42522.1			0	1.51	-
comp17084_c2	EJD42522.1	C2H2 zinc finger		0.89	35.92	up
comp17084_c0	EJD42522.1			3	6.02	-
comp32031_c0	EJD42522.1			2.27	13.96	-
comp18344_c0	EJD42536.1	Homeobox		3.21	7.87	-
comp18743_c0	EJD42602.1	C2H2 zinc finger	IPR007087	3.35	0	-
comp23276_c0	EJD42657.1			37.65	34.57	-
comp29656_c0	EJD42657.1			247.11	249.22	-
comp30957_c0	EJD42657.1	Homeobox		54.76	35.53	-
comp30958_c0	EJD42657.1	Homeobox	IPR001356	34.71	17.97	-
comp30959_c0	EJD42657.1			53.28	51.24	-
comp10066_c0	EJD42668.1			14.09	10.24	-
comp17190_c0	EJD42668.1	HMG		9.44	13.34	-
comp29571_c0	EJD42668.1			25.14	7.98	-
comp29571_c1	EJD42668.1	p53-like transcription factor	IPR008967	39.14	32.67	-
comp29571_c2	EJD42668.1	HMG		40.89	26.88	-
comp8246_c0	EJD42679.1			1.16	3.46	-
comp13395_c0	EJD42679.1			4.1	12.3	-
comp21864_c0	EJD42679.1	Zinc finger, GRF-type	IPR010666	3.85	9.22	-
comp17046_c1	EJD42739.1	GATA type zinc finger		5.04	6.74	-
comp17046_c0	EJD42739.1	GATA type zinc finger		5.98	3.61	-
comp30316_c0	EJD42927.1	Zinc finger, DHHC-type	IPR001594	139.67	87.94	-
comp31184_c0	EJD42927.1	Zinc finger, DHHC-type		8.46	4.99	-
comp1558_c0	EJD42956.1	Homeobox		0	4.66	-
comp11457_c0	EJD42969.1	Zinc finger, CCHC-type		0.93	14.73	-
comp32667_c0	EJD42969.1			2.96	4.89	-
comp25717_c0	EJD42993.1			22.16	162.71	-
comp35011_c0	EJD43035.1			0.9	3.56	-
comp3400_c0	EJD43061.1			3.79	0.94	-
comp3458_c0	EJD43061.1	C2H2 zinc finger	IPR007087	2.57	0	-
comp196_c0	EJD43161.1	Homeobox		4.45	0	-
comp34193_c0	EJD43161.1			4.37	8.75	-
comp25116_c1	EJD43205.1	Myb		11.16	21.09	-
comp25116_c0	EJD43205.1	Myb	IPR001005	11.89	28.84	-
comp25116_c0	EJD43205.1	Homeodomain-like	IPR009057	11.89	28.84	-
comp36480_c0	EJD43205.1			1.69	6.8	-
comp10505_c0	EJD43242.1	HMG		129.1	99.84	-
comp21042_c1	EJD43242.1	HMG		7.61	5.89	-
comp11676_c0	EJD43345.1	Zn2Cys6		1.52	8.97	-
comp12562_c0	EJD43345.1	Zn2Cys6		8.1	8.58	-
comp18924_c0	EJD43350.1			0	4.53	-
comp18924_c1	EJD43350.1	C2H2 zinc finger		0.46	10.29	-
comp24982_c0	EJD43376.1	Transcription factor TFIIS	IPR001222	8.33	5.11	-
comp16478_c0	EJD43380.1	C2H2 zinc finger		3.33	9.79	-
comp18508_c0	EJD43380.1			2.74	10.88	-
comp19577_c0	EJD43380.1	C2H2 zinc finger		6.8	21.29	-
comp22973_c0	EJD43380.1	C2H2 zinc finger		3.08	13.39	-
comp24916_c0	EJD43380.1			4.63	28.71	-
comp19351_c1	EJD43414.1			15.78	4.76	-
comp19351_c0	EJD43414.1			54.93	54.66	-
comp29067_c0	EJD43414.1	bHLH	IPR011598	27.96	41.94	-
comp29500_c1	EJD43423.1	bZIP		47.48	35.43	-
comp29500_c0	EJD43423.1	bZIP	IPR004827	237.79	198.44	-
comp10909_c0	EJD43537.1			22.31	20.53	-
comp9883_c1	EJD43538.1	Myb		15.45	16.64	-
comp12026_c0	EJD43538.1	Myb	IPR001005	4.72	4.64	-
comp20659_c1	EJD43538.1	Homeodomain-like	IPR009057	28.3	21.13	-
comp20659_c1	EJD43538.1	Myb	IPR001005	28.3	21.13	-
comp20659_c0	EJD43538.1	Myb		31.04	18.74	-
comp10648_c1	EJD43539.1	Homeodomain-like		31.61	68.82	-
comp10648_c0	EJD43539.1	Homeodomain-like		51.14	86.22	-
comp31392_c0	EJD43539.1	Homeodomain-like		14.11	47.22	-
comp25348_c0	EJD43540.1	Zinc finger, DHHC-type		1.3	4.49	-
comp25348_c1	EJD43540.1	Zinc finger, DHHC-type	IPR001594	13.5	51.93	-
comp31262_c0	EJD43540.1			102.15	49.04	-
comp9956_c0	EJD43550.1	bHLH	IPR011598	15.56	13.86	-
comp31604_c0	EJD43550.1	bHLH	IPR011598	15.23	23.94	-
comp24116_c0	EJD43570.1	C2H2 zinc finger	IPR007087	175.15	170.69	-
comp24116_c1	EJD43570.1	C2H2 zinc finger		271.8	289.94	-
comp16635_c0	EJD43672.1	Zn2Cys6	IPR007219	26.56	0	down
comp23296_c0	EJD43672.1			45.8	3.18	down
comp24370_c0	EJD43672.1	Zn2Cys6	IPR001138	36.95	1.04	down
comp31560_c0	EJD43672.1			9.37	0	-
comp24187_c0	EJD43674.1	HMG	IPR009071	84.05	39.93	-
comp14882_c0	EJD43675.1	HMG	IPR009071	178.57	103.01	-
comp19600_c0	EJD43730.1	bHLH		14.4	20.84	-
comp19776_c0	EJD43730.1	bHLH		10.12	14.07	-
comp32494_c0	EJD43730.1	bHLH		6.03	6.62	-
comp10480_c0	EJD43830.1	bZIP		46.86	79.64	-
comp15054_c0	EJD43830.1			63.08	114.76	-
comp22092_c0	EJD43830.1			81.67	269.3	-
comp11372_c0	EJD43934.1	HMG		5.25	6.47	-
comp38068_c0	EJD43934.1	HMG		2.93	2.94	-
comp5535_c0	EJD43946.1	GATA type zinc finger	IPR000679	0	1.62	-
comp20736_c0	EJD43946.1	GATA type zinc finger	IPR000679	31.49	9.26	-
comp22511_c1	EJD43973.1			164.06	4.68	down
comp25466_c0	EJD43973.1	Zn2Cys6		1873.25	100.07	down
comp30049_c0	EJD43973.1	Zn2Cys6	IPR001138	891.87	33.43	down
comp27105_c0	EJD43975.1			379.84	62.57	down
comp29214_c0	EJD43975.1	Zn2Cys6	IPR001138	200.94	56.69	-
comp30103_c0	EJD43975.1	Zn2Cys6	IPR007219	232.51	30.6	down
comp24170_c1	EJD43991.1			3.16	11.51	-
comp24170_c0	EJD43991.1	Zn2Cys6		9.33	34.15	-
comp28009_c0	EJD43991.1	Zn2Cys6	IPR007219	11.9	30.33	-
comp21856_c0	EJD44127.1			230.64	48.27	-
comp27099_c0	EJD44127.1	Zn2Cys6	IPR001138	47.39	14.04	-
comp29998_c0	EJD44127.1	Zn2Cys6		62.39	9.23	down
comp29998_c1	EJD44127.1			84.85	14.65	-
comp17077_c0	EJD44291.1			0	1.79	-
comp17592_c0	EJD44291.1	Zinc finger, CCHC-type		2.83	3.68	-
comp35405_c0	EJD44291.1			6.11	0	-
comp11094_c0	EJD44315.1	Homeodomain-like		11.11	0	down
comp32005_c0	EJD44315.1			18.47	0.79	down
comp39014_c0	EJD44539.1	C2H2 zinc finger	IPR007087	1.24	2.48	-
comp12019_c0	EJD44551.1	C2H2 zinc finger	IPR007087	0	4.31	-
comp34413_c0	EJD44558.1	C2H2 zinc finger	IPR007087	4.06	5.03	-
comp34584_c0	EJD44567.1			2.78	5.56	-
comp23889_c0	EJD44688.1			27.3	30.02	-
comp37983_c0	EJD44688.1			1.4	2.81	-
comp14163_c0	EJD44758.1	Zn2Cys6	IPR001138	40.24	35.15	down
comp16071_c0	EJD44858.1	bHLH		0	16.75	-
comp16071_c1	EJD44858.1	bHLH		0	5.87	-
comp34944_c0	EJD44858.1			0	6.11	-
comp35853_c0	EJD44858.1	bHLH		0	6.64	-
comp39219_c0	EJD44858.1			1.39	2.78	-
comp16697_c0	EJD44866.1	Zn2Cys6		6.82	0.27	-
comp18600_c0	EJD44866.1	Zn2Cys6		6.7	1.41	-
comp18600_c1	EJD44866.1	Zn2Cys6	IPR007219	6.71	0.95	-
comp11258_c0	EJD44895.1	Zn2Cys6		0.72	53.61	up
comp19341_c0	EJD44898.1	C2H2 zinc finger	IPR007087	39.89	11.5	-
comp24178_c0	EJD44898.1			303.03	42.47	down
comp17634_c1	EJD45105.1	C2H2 zinc finger		3.65	0	-
comp19578_c0	EJD45105.1	C2H2 zinc finger	IPR007087	2.95	4.54	-
comp11739_c0	EJD45117.1			3.92	1.95	-
comp15081_c0	EJD45117.1	Homeobox		1.05	1.05	-
comp23124_c0	EJD45117.1			5.1	6.61	-
comp23411_c0	EJD45117.1			5.97	5.23	-
comp39864_c0	EJD45117.1			2.84	0	-
comp19305_c0	EJD45459.1	C2H2 zinc finger	IPR007087	6.55	12.41	-
comp24789_c0	EJD45459.1			71.49	100.03	-
comp5667_c0	EJD45476.1	Homeobox		0	1.54	-
comp15207_c0	EJD45476.1	Homeobox		6.03	1.84	-
comp15383_c0	EJD45476.1			9.22	2.3	-
comp24901_c0	EJD45542.1			7.87	20.71	-
comp33583_c0	EJD45542.1			3.52	0	-
comp25136_c0	EJD45574.1	C2H2 zinc finger	IPR007087	43.75	30.69	-
comp21352_c0	EJD45718.1	Zn2Cys6		20.43	49.11	-
comp24001_c0	EJD45718.1	Zn2Cys6		50.66	67.4	-
comp26545_c0	EJD45718.1	Zn2Cys6		76.58	237.55	-
comp29611_c0	EJD45718.1	Zn2Cys6	IPR001138	70.78	109.04	-
comp11446_c0	EJD45745.1	Homeodomain-like		2.19	7.87	-
comp11950_c0	EJD45745.1	Homeodomain-like		4.59	7.28	-
comp24255_c0	EJD45745.1	Homeodomain-like		2.34	7.21	-
comp28180_c0	EJD45792.1			32.54	40.68	-
comp28180_c1	EJD45792.1	C2H2 zinc finger	IPR007087	43.45	38.52	-
comp20851_c0	EJD45811.1	C2H2 zinc finger	IPR007087	18.26	38.39	-
comp1693_c0	EJD45815.1	Zinc finger, CCHC-type		1.2	3.6	-
comp11519_c0	EJD45815.1	Zinc finger, CCHC-type		2.14	6.28	-
comp13652_c0	EJD45815.1			3.47	8.53	-
comp14517_c0	EJD45815.1			11.39	16.45	-
comp19208_c0	EJD45815.1	Zinc finger, CCHC-type		5.15	5.12	-
comp22906_c0	EJD45815.1	Zinc finger, CCHC-type		4.43	2.18	-
comp34696_c0	EJD45815.1			2.57	3.8	-
comp35146_c0	EJD45815.1			2.29	3.77	-
comp24123_c0	EJD45816.1			24.74	26.29	-
comp26413_c0	EJD45816.1			16.39	19.44	-
comp28388_c0	EJD45816.1	Homeobox		11.43	15.74	-
comp21239_c0	EJD45969.1			12.97	16.12	-
comp36709_c0	EJD45969.1	C2H2 zinc finger	IPR007087	2.87	1.9	-
comp30380_c2	EJD45990.1	GATA type zinc finger	IPR000679	54.53	28.12	-
comp31247_c0	EJD45990.1			13.07	6.53	-
comp13350_c1	EJD46096.1	Homeobox		2.69	14.49	-
comp13350_c0	EJD46096.1	Homeobox		4.67	15.39	-
comp28502_c1	EJD46116.1	GATA type zinc finger	IPR000679	523.89	170.83	-
comp12086_c0	EJD46127.1	Zinc finger, Rad18-type putative	IPR006642	4.65	6.29	-
comp17581_c0	EJD46127.1			0	4.73	-
comp133_c0	EJD46175.1	HMG		0.62	2.43	-
comp15200_c0	EJD46175.1	HMG		1.05	6.28	-
comp15200_c1	EJD46175.1	HMG		3.54	6.28	-
comp19554_c2	EJD46175.1	HMG		1.23	1.23	-
comp19554_c1	EJD46175.1			1.54	1.52	-
comp13360_c0	EJD46223.1	Zn2Cys6		13.52	7.07	-
comp25280_c0	EJD46223.1			13.46	22.69	-
comp25654_c0	EJD46223.1	Zn2Cys6	IPR001138	15.33	17.51	-
comp10322_c0	EJD46337.1	Zn2Cys6		17.95	0	down
comp14703_c0	EJD46406.1	C2H2 zinc finger	IPR007087	18.44	0	-
comp25882_c0	EJD46435.1	C2H2 zinc finger	IPR007087	26.28	3.54	down
comp17716_c1	EJD46742.1	Homeobox		0	10.7	-
comp12205_c0	EJD46763.1	Homeobox		0	14.43	up
comp274_c0	EJD46776.1			1.92	0.95	-
comp4933_c0	EJD46776.1			0	2.23	-
comp12198_c0	EJD46776.1	Homeobox		2.74	11.78	-
comp14062_c0	EJD46776.1	Homeobox		1.36	22.91	-
comp18769_c0	EJD46776.1	Homeobox		0	10.97	-
comp29648_c0	EJD46776.1			0	7.34	-
comp29648_c1	EJD46776.1	Homeobox		0.89	66.73	up
comp29648_c2	EJD46776.1	Homeobox		1.23	94.75	up
comp33024_c0	EJD46776.1	Homeobox		0	13.28	up
comp33426_c0	EJD46776.1			0	12.07	-
comp34472_c0	EJD46776.1			4.18	3.11	-
comp36938_c0	EJD46776.1			0	0	-
comp37808_c0	EJD46776.1	Homeobox		1.26	3.77	-
comp38235_c0	EJD46776.1	Homeobox		4.14	0	-
comp39037_c0	EJD46776.1	Homeobox		2.12	1.06	-
comp14493_c0	EJD46777.1	Homeobox		0	0	up
comp16925_c0	EJD46777.1	Homeobox		0	13.4	up
comp18094_c0	EJD46777.1	Homeobox		0	5.55	up
comp18801_c0	EJD46777.1	Homeobox		0.23	19.25	up
comp1431_c0	EJD46788.1	Homeobox		11.11	41.51	-
comp2356_c0	EJD46788.1	Homeobox		6.26	1.15	-
comp7564_c0	EJD46792.1	Homeobox		0	2.58	-
comp17716_c0	EJD46792.1	Homeobox		0	5.77	-
comp38224_c0	EJD46792.1	Homeobox		0	4.19	-
comp39015_c0	EJD46792.1			0	2.53	-
comp31539_c0	EJD46801.1	Zn2Cys6	IPR001138	18.11	23.25	-
comp31540_c0	EJD46801.1			23.75	11.1	-
comp4588_c0	EJD46841.1	Homeobox		0	2.75	-
comp10712_c0	EJD46841.1			0	17.33	-
comp16074_c1	EJD46841.1			1.08	2.12	-
comp18117_c0	EJD46841.1	Homeobox		0.55	54.68	up
comp31549_c0	EJD46841.1	Homeobox		0.55	41.51	up
comp33023_c0	EJD46841.1	Homeobox		0.75	11.9	-
comp36496_c0	EJD46841.1			2.64	1.74	-
comp39362_c0	EJD46841.1			0	2.83	-
comp1586_c0	EJD46867.1	Zn2Cys6		1.6	0	-
comp17563_c0	EJD46867.1	Zn2Cys6	IPR007219	2.98	2.93	-
comp17791_c0	EJD46886.1			4.52	2.69	-
comp25060_c0	EJD46886.1	Zn2Cys6	IPR007219	7.69	7.51	-
comp26792_c0	EJD46886.1			28.85	33.71	-
comp34394_c0	EJD46886.1	Zn2Cys6		2.8	2.07	-
comp37995_c0	EJD46886.1	Zn2Cys6		2.43	0	-
comp39386_c0	EJD46886.1			0	1.55	-
comp17378_c0	EJD46923.1	Zinc finger, CCHC-type		1.49	5.9	-
comp14500_c0	EJD46940.1			2.07	8.16	-
comp14500_c1	EJD46940.1	Zn2Cys6	IPR007219	2.07	8.16	-
comp23478_c0	EJD46940.1	Zn2Cys6	IPR001138	9.41	12.34	-
comp32932_c0	EJD46940.1			2.28	8.5	-
comp34495_c0	EJD46940.1			4.19	3.13	-
comp35074_c0	EJD46940.1			0	0	-
comp31728_c0	EJD46980.1			4.93	0	-
comp11604_c0	EJD47209.1	HMG		4.86	3.79	-
comp32083_c0	EJD47247.1	C2H2 zinc finger	IPR007087	2.87	10.72	-
comp19978_c1	EJD47334.1	Zinc finger, CCHC-type		7.31	33.18	-
comp19978_c0	EJD47334.1	Zinc finger, CCHC-type		12.91	31.6	-
comp21615_c0	EJD47334.1			0.86	3.4	-
comp9207_c0	EJD47433.1	C2H2 zinc finger		4.76	0.93	-
comp10979_c0	EJD47433.1	C2H2 zinc finger		506.86	168.81	-
comp10191_c0	EJD47435.1	Homeobox		3.26	21.99	up
comp18791_c0	EJD47435.1	Homeobox		2.6	13.07	-
comp30833_c1	EJD47435.1			6.7	3.64	-
comp32500_c0	EJD47435.1	Homeobox		7.98	7.87	-
comp33213_c0	EJD47435.1			9.69	0	-
comp30335_c0	EJD47517.1	C2H2 zinc finger	IPR007087	16.53	93.64	-
comp18415_c1	EJD47613.1			0	0	-
comp22096_c0	EJD47613.1	Zn2Cys6	IPR001138	1287.1	96.49	down
comp10197_c0	EJD47631.1	Transcription factor jumonji		3.76	20.54	-
comp19249_c0	EJD47631.1	Transcription factor jumonji		3.4	15.83	-
comp17258_c0	EJD47739.1	Zinc finger, CCHC-type		3.42	4.8	-
comp18575_c0	EJD47739.1			17.83	23.73	-
comp25003_c1	EJD47739.1			1.26	5.03	-
comp25003_c0	EJD47739.1	Zinc finger, CCHC-type		10.59	18.75	-
comp10372_c0	EJD47741.1	bZIP	IPR004827	26.72	83.56	-
comp24078_c1	EJD47741.1			21.16	81.49	-
comp10246_c0	EJD47755.1	Homeodomain-like		11.63	11.45	-
comp17350_c0	EJD47755.1	Homeodomain-like		8.69	5.27	-
comp17522_c0	EJD47755.1	Homeodomain-like		5.77	7.63	-
comp17522_c1	EJD47755.1	Homeodomain-like		11.06	10.94	-
comp22010_c0	EJD47755.1			1	1.98	-
comp22010_c1	EJD47755.1			11.66	9.33	-
comp23125_c0	EJD47755.1	Homeodomain-like		7.36	4.29	-
comp24272_c0	EJD47755.1	Homeodomain-like		8.72	4.57	-
comp24272_c1	EJD47755.1	Homeodomain-like		11.29	6.46	-
comp30940_c0	EJD47755.1	Homeodomain-like		16.09	11.05	-
comp31877_c0	EJD47755.1			13.24	8.4	-
comp35938_c0	EJD47755.1	Homeodomain-like		4.79	3.58	-
comp35974_c0	EJD47755.1	Homeodomain-like		4.79	2.02	-
comp12376_c0	EJD47832.1	bHLH		3.31	12.51	-
comp32236_c0	EJD47832.1	bHLH		2.14	3.67	-
comp30632_c0	EJD47876.1	Zn2Cys6		24.88	31.13	-
comp28336_c0	EJD47915.1	GATA type zinc finger	IPR000679	18.24	34.65	-
comp28478_c0	EJD47915.1	Myb	IPR001005	8.57	21.1	-
comp29258_c1	EJD47916.1	C2H2 zinc finger	IPR007087	38.03	91.03	-
comp30098_c1	EJD47924.1	Zinc finger, CCHC-type	IPR001878	185.58	105.84	-
comp10572_c0	EJD47949.1	C2H2 zinc finger		163.55	124.45	-
comp28518_c0	EJD47949.1			312.3	219.84	-
comp26134_c0	EJD47955.1	APSES		10.91	14.31	-
comp28327_c1	EJD47955.1	APSES		11.72	15.17	-
comp28327_c0	EJD47955.1	APSES	IPR003163	18.83	24.47	-
comp30556_c1	EJD47999.1	C2H2 zinc finger		19.96	62.76	-
comp30556_c2	EJD47999.1	C2H2 zinc finger		31.51	61	-
comp30556_c0	EJD47999.1	Homeodomain-like	IPR009057	82.02	182.92	-
comp13793_c0	EJD48103.1	Zn2Cys6		3.52	0.69	-
comp16829_c0	EJD48103.1	Zn2Cys6		3.12	5.39	-
comp35208_c0	EJD48103.1			3.64	1.34	-
comp25152_c0	EJD48137.1	Zn2Cys6	IPR001138	39.64	32.02	-
comp8481_c0	EJD48220.1			2.64	3.48	-
comp8770_c0	EJD48220.1			4.42	5.91	-
comp13462_c0	EJD48220.1			1.65	3.33	-
comp16860_c0	EJD48220.1	Myb		2.28	10.52	-
comp26029_c0	EJD48226.1	C2H2 zinc finger	IPR007087	47.85	63.57	-
comp29791_c1	EJD48334.1	C2H2 zinc finger	IPR007087	112.52	45.07	-
comp29791_c0	EJD48334.1	C2H2 zinc finger	IPR007087	288.56	161.06	-
comp23658_c2	EJD48338.1	Zinc finger, NF-X1-type	IPR000967	9.79	24.04	-
comp23658_c0	EJD48338.1	zinc finger, NF-X1-type		12.47	20.7	-
comp23658_c1	EJD48338.1	zinc finger, NF-X1-type		12.58	18.26	-
comp25614_c0	EJD48338.1	zinc finger, NF-X1-type		14.15	27.31	-
comp28603_c0	EJD48338.1	zinc finger, NF-X1-type		31.3	65.64	-
comp10645_c0	EJD48352.1	Zinc finger, BED-type predicted		2.27	135.38	up
comp24485_c0	EJD48360.1	Myb	IPR001005	5.9	16.9	-
comp15047_c0	EJD48460.1			23.79	135.89	-
comp27189_c0	EJD48460.1	C2H2 zinc finger	IPR007087	24.16	84.37	-
comp15594_c0	EJD48519.1			22.45	31.5	-
comp22316_c0	EJD48519.1	AT-rich interaction region	IPR001606	10.78	8.45	-
comp25186_c0	EJD48519.1	Transcription factor jumonji		30.1	40.77	-
comp27812_c0	EJD48519.1	Transcription factor jumonji		30.82	37.69	-
comp30427_c0	EJD48519.1	Transcription factor jumonji		12.36	14.32	-
comp18217_c0	EJD48568.1			3.82	4.73	-
comp19258_c0	EJD48568.1	bZIP		3.61	9.62	-
comp33392_c0	EJD48568.1			7.37	6.13	-
comp12843_c0	EJD48741.1	C2H2 zinc finger	IPR007087	14.06	0.29	down
comp38553_c0	EJD48741.1			4.75	0	-
comp16883_c0	EJD48790.1	HMG		5.34	3.01	-
comp15313_c0	EJD48801.1	bHLH		1.43	5.73	-
comp35966_c0	EJD48801.1	bHLH		2.4	2.37	-
comp15313_c1	EJD48806.1	bHLH		2.08	2.07	-
comp36780_c0	EJD48806.1	bHLH		3.33	2.21	-
comp24655_c0	EJD48828.1	C2H2 zinc finger	IPR007087	31.7	13.79	-
comp24912_c0	EJD48828.1			37.01	41.85	-
comp25018_c0	EJD48828.1			13.51	17.82	-
comp25018_c1	EJD48828.1			78.54	75.81	-
comp15358_c0	EJD48859.1	Zinc finger, CCHC-type		1.71	5.61	-
comp39518_c0	EJD48859.1	Zinc finger, CCHC-type		2.64	1.32	-
comp10804_c0	EJD48874.1	C2H2 zinc finger		47.19	49.51	-
comp30261_c0	EJD48874.1			1459.93	1431.03	-
comp14830_c0	EJD48915.1	C2H2 zinc finger	IPR007087	102.77	467.78	-
comp22395_c0	EJD48915.1			35.68	130.37	-
comp28285_c0	EJD48915.1	Zn2Cys6	IPR001138	13.13	45.25	-
comp14314_c0	EJD48951.1	C2H2 zinc finger		7.72	11.08	-
comp15634_c0	EJD48951.1	C2H2 zinc finger		3.94	7.11	-
comp14673_c0	EJD48985.1	Zn2Cys6		73.9	111.73	-
comp30263_c3	EJD48985.1	Zn2Cys6		14.06	18.88	-
comp30263_c0	EJD48985.1	Zn2Cys6	IPR001138	26.58	21.49	-
comp30263_c2	EJD48985.1	Zn2Cys6		84.91	116.49	-
comp14089_c0	EJD48986.1	Zn2Cys6		1.38	2.76	-
comp27538_c0	EJD48986.1	Zn2Cys6	IPR001138	26.46	26.43	-
comp29772_c0	EJD48986.1	Zn2Cys6		34.53	37.31	-
comp5139_c0	EJD49000.1	p53-like transcription factor		3.33	3.32	-
comp16988_c0	EJD49000.1	p53-like transcription factor		3.54	7.06	-
comp20641_c0	EJD49000.1	p53-like transcription factor		2.87	14.65	-
comp9805_c1	EJD49004.1	C2H2 zinc finger		5.15	0	-
comp9805_c0	EJD49004.1	C2H2 zinc finger		8.2	1.81	-
comp13322_c0	EJD49004.1	C2H2 zinc finger		40.27	12.97	-
comp20517_c0	EJD49004.1	C2H2 zinc finger	IPR007087	11.75	0.64	-
comp25378_c4	EJD49007.1	Homeobox	IPR001356	26.03	7.18	-
comp25378_c5	EJD49007.1			173.31	88.28	-
comp29878_c1	EJD49039.1	Zn2Cys6		22.34	22.67	-
comp29878_c0	EJD49039.1	Zn2Cys6	IPR007219	29.02	48.56	-
comp20684_c0	EJD49055.1	HMG		31.29	36.99	-
comp20688_c0	EJD49055.1	HMG		45.23	50.63	-
comp11567_c0	EJD49057.1	Zinc finger, DHHC-type		2.25	6.67	-
comp28393_c1	EJD49058.1	Zinc finger, CCHC-type		32.59	47.14	-
comp28393_c0	EJD49058.1	Zinc finger, CCHC-type	IPR001878	54.37	84.26	-
comp17531_c0	EJD49079.1	SART1	IPR005011	5.88	7.07	-
comp23639_c1	EJD49079.1	SART1	IPR005011	8.82	5.6	-
comp24378_c0	EJD49079.1	SART1	IPR005011	17.87	7.63	-
comp37682_c0	EJD49079.1			4.61	0	-
comp10326_c0	EJD49131.1	Homeobox		12.67	8.41	-
comp26771_c1	EJD49131.1			13.52	7.52	-
comp26771_c0	EJD49131.1	Homeobox		22.9	29.33	-
comp21473_c0	EJD49332.1	C2H2 zinc finger	IPR007087	30.34	16.9	-
comp539_c0	EJD49374.1			0	3.45	-
comp3250_c0	EJD49374.1			7.16	0	-
comp12119_c0	EJD49374.1			0.9	8.96	-
comp15378_c0	EJD49374.1			0	1.59	-
comp12419_c0	EJD49432.1			1.04	17.63	-
comp12871_c0	EJD49432.1	C2H2 zinc finger	IPR007087	5.28	84.82	up
comp18568_c0	EJD49505.1	Zinc finger, CCHC-type		4.29	4.83	-
comp10996_c0	EJD49509.1	C2H2 zinc finger	IPR007087	13.96	1.53	-
comp30839_c2	EJD49559.1	Zn2Cys6	IPR001138	27.74	14.85	-
comp30839_c1	EJD49559.1	Zn2Cys6	IPR007219	70.84	37.64	-
comp13350_c2	EJD49567.1	Homeobox		2.72	4.5	-
comp16963_c0	EJD49567.1	Homeobox		9.64	3.8	-
comp19681_c0	EJD49567.1	Homeobox		12.21	5.22	-
comp14428_c0	EJD49602.1			14.46	10.43	-
comp19157_c0	EJD49602.1	APSES	IPR003163	89.86	148.91	-
comp19572_c0	EJD49630.1	APSES	IPR003163	34.44	33.81	-
comp27226_c1	EJD49630.1			21.1	20.85	-
comp27226_c0	EJD49630.1			33.61	67.62	-
comp16922_c0	EJD49639.1	Zinc finger, CCHC-type		10.98	0.64	-
comp21351_c0	EJD49639.1			11.84	0.38	down
comp38118_c0	EJD49639.1			1.4	2.8	-
comp38382_c0	EJD49639.1			0	3.61	-
comp17298_c1	EJD49679.1			4.71	2.33	-
comp17298_c0	EJD49679.1			12.3	12.36	-
comp20446_c1	EJD49679.1			12.46	18.93	-
comp20976_c1	EJD49679.1			3.54	2.63	-
comp25240_c0	EJD49679.1			82.44	19.36	-
comp29133_c0	EJD49679.1	AT-rich interaction region		196	45.39	-
comp30729_c1	EJD49679.1	AT-rich interaction region	IPR001606	114.58	22.34	-
comp10811_c0	EJD49734.1	GATA type zinc finger		51.49	5.01	down
comp28502_c2	EJD49734.1			50.04	6.37	down
comp28502_c0	EJD49734.1	GATA type zinc finger		56.01	2.67	down
comp25238_c1	EJD49747.1			17.19	21.53	-
comp25238_c0	EJD49747.1	C2H2 zinc finger	IPR007087	33.22	57.97	-
comp25239_c0	EJD49747.1			75.14	205.42	-
comp28401_c0	EJD49747.1			38.14	68.69	-
comp12328_c0	EJD49819.1	Homeobox		0	10.6	-
comp12328_c1	EJD49819.1	Homeobox		0	12.64	-
comp30425_c0	EJD49819.1	Homeobox		19.39	103.34	-
comp32267_c0	EJD49819.1	Homeobox		0	11.96	-
comp29357_c0	EJD49967.1	GATA type zinc finger		25.31	94.02	-
comp10241_c0	EJD50077.1			6.72	26.86	-
comp19255_c0	EJD50077.1	HMG		1.45	7.14	-
comp26098_c0	EJD50077.1	C2H2 zinc finger	IPR007087	7.06	21.93	-
comp33306_c0	EJD50077.1	C2H2 zinc finger	IPR007087	0	1.76	-
comp27618_c1	EJD50089.1	HMG	IPR009071	30.24	78.48	-
comp34806_c0	EJD50089.1			1.89	7.51	-
comp3347_c0	EJD50123.1			4.04	3.2	-
comp21643_c1	EJD50123.1			2.32	1.15	-
comp21643_c0	EJD50123.1			10.23	9.59	-
comp26196_c0	EJD50123.1	Zn2Cys6	IPR001138	8.34	12.08	-
comp33981_c0	EJD50123.1			2.13	4.71	-
comp16014_c0	EJD50145.1	Zn2Cys6	IPR007219	43.67	8.96	-
comp17818_c0	EJD50145.1	Zn2Cys6		24.83	4.23	-
comp19586_c0	EJD50145.1	Zn2Cys6	IPR001138	52.12	9.23	-
comp24427_c0	EJD50145.1	Zn2Cys6		51.21	8.45	-
comp27131_c1	EJD50232.1			693.43	365.67	-
comp30729_c0	EJD50232.1	Zn2Cys6	IPR001138	96.09	19.44	-
comp10918_c0	EJD50424.1	Zn2Cys6		0	95.3	up
comp25529_c0	EJD50424.1	Zn2Cys6		0.28	135.26	up
comp23476_c0	EJD50511.1	Zn2Cys6	IPR001138	357.08	52.68	down
comp30996_c0	EJD50511.1			178.1	25.03	down
comp30185_c0	EJD50565.1	bZIP	IPR004827	779.09	444.47	-
comp27781_c2	EJD50592.1	Homeobox	IPR001356	56.24	123.2	-
comp25403_c0	EJD50644.1	Heteromeric CCAAT factors	IPR003958	18.57	28.17	-
comp26627_c1	EJD50673.1	Zn2Cys6		2.98	2.93	-
comp26627_c0	EJD50673.1	Zn2Cys6		4.59	15.53	-
comp27981_c1	EJD50673.1	Zn2Cys6	IPR001138	0	6.6	-
comp24493_c0	EJD50694.1			20.96	5.46	-
comp28590_c0	EJD50694.1	Heteromeric CCAAT factors	IPR003958	37.66	22.81	-
comp16758_c0	EJD50811.1	Zinc finger, CCHC-type		2.33	9.27	-
comp16758_c1	EJD50811.1	Zinc finger, CCHC-type		10.85	20.81	-
comp25297_c0	EJD50811.1	Zinc finger, CCHC-type		17.7	17.96	-
comp12788_c0	EJD50813.1	Homeobox		4.75	8.69	-
comp28928_c1	EJD50813.1			27.01	32.75	-
comp28928_c2	EJD50813.1	Homeobox		33.06	46.12	-
comp28928_c0	EJD50813.1			33.67	23.49	-
comp11793_c0	EJD50841.1			22.83	12.09	-
comp28665_c0	EJD50841.1	Zn2Cys6	IPR001138	69.75	35.23	-
comp30732_c0	EJD50841.1	Zn2Cys6	IPR001138	89.62	60.79	-
comp23856_c0	EJD51114.1	Zn2Cys6	IPR001138	24.66	16.22	-
comp12920_c0	EJD51282.1	C2H2 zinc finger	IPR007087	6.04	1.24	-
comp24769_c0	EJD51282.1	C2H2 zinc finger		16.34	11.52	-
comp10519_c0	EJD51380.1			299.32	256.95	-
comp18366_c0	EJD51380.1			0	18.47	-
comp28152_c0	EJD51380.1	C2H2 zinc finger	IPR007087	5.41	1037.82	up
comp431_c0	EJD51470.1			1.37	4.12	-
comp4765_c0	EJD51470.1	Myb		0	2.44	-
comp10497_c0	EJD51470.1	Myb		0	144.35	up
comp16952_c0	EJD51470.1	Myb		0	11.02	-
comp26409_c0	EJD51470.1	Myb		102.38	2.95	down
comp11663_c0	EJD51484.1	Zinc finger, CCHC-type		0.8	7.79	-
comp13505_c0	EJD51484.1			15.15	23.97	-
comp20794_c0	EJD51484.1			1.18	5.88	-
comp38760_c0	EJD51484.1			4.96	0	-
comp1526_c0	EJD51503.1			1.96	1.95	-
comp2816_c0	EJD51503.1			0	3.5	-
comp19337_c0	EJD51503.1	Zinc finger, CCHC-type		2.85	9.73	-
comp33835_c0	EJD51503.1			4.83	2.68	-
comp7658_c0	EJD51552.1	Zinc finger, CCHC-type		0	6.36	-
comp16409_c0	EJD51552.1	Zinc finger, CCHC-type		0	6.13	-
comp10414_c0	EJD51649.1			9.14	95.48	up
comp11807_c0	EJD51649.1			8.96	0	-
comp17537_c0	EJD51649.1	Homeobox		61.32	8.94	-
comp12519_c1	EJD51663.1	Homeobox		16.64	0	-
comp14414_c1	EJD51663.1			66.04	115.41	-
comp24386_c0	EJD51700.1	HMG	IPR009071	54.41	53.67	-
comp11736_c0	EJD51720.1	Homeobox		0	8.07	-
comp30856_c0	EJD51771.1			180.03	20.9	down
comp30856_c2	EJD51771.1	C2H2 zinc finger	IPR007087	209.11	48.33	-
comp30856_c3	EJD51771.1			245.76	24.98	down
comp25856_c1	EJD51772.1	Zn2Cys6		12.09	13.68	-
comp26694_c0	EJD51772.1	Zn2Cys6	IPR001138	14.87	15.16	-
comp30856_c4	EJD51772.1	Zn2Cys6		115.98	38.6	-
comp21574_c0	EJD51778.1			6.95	2.95	-
comp22200_c1	EJD51778.1			4.88	1.74	-
comp22200_c0	EJD51778.1			7.31	1.63	-
comp29823_c2	EJD51778.1			3.96	0	-
comp29823_c1	EJD51778.1			10.84	5.65	-
comp29823_c3	EJD51778.1	Zinc finger, PARP-type	IPR001510	90.87	46.04	-
comp33799_c0	EJD51778.1			5.36	3.61	-
comp26725_c0	EJD51782.1			4.79	0	-
comp26725_c2	EJD51782.1			21.76	37.96	-
comp29140_c0	EJD51796.1	bZIP	IPR004827	54.84	77.28	-
comp30563_c2	EJD51799.1	Myb	IPR001005	8.61	2.04	-
comp30563_c2	EJD51799.1	Homeodomain-like	IPR009057	8.61	2.04	-
comp10388_c0	EJD51842.1	Zn2Cys6	IPR001138	2.72	2.68	-
comp10486_c0	EJD51884.1			284.09	332.26	-
comp9428_c0	EJD51894.1	Zn2Cys6		1.45	6.41	-
comp21456_c0	EJD51894.1	Zn2Cys6		1.76	12.12	-
comp35452_c0	EJD51894.1			0.87	5.16	-
comp37791_c0	EJD51894.1	Zn2Cys6		0	1.95	-
comp30356_c0	EJD51949.1			69.06	29.16	-
comp30400_c0	EJD51949.1	Homeodomain-like	IPR009057	119.28	42.49	-
comp30818_c0	EJD51949.1			67	28.57	-
comp10755_c0	EJD51958.1			15.26	10.76	-
comp10755_c1	EJD51958.1			17.88	12.01	-
comp11445_c0	EJD51958.1	Homeodomain-like	IPR009057	10.53	6.89	-
comp15448_c0	EJD51958.1	Homeodomain-like	IPR009057	11.68	3.28	-
comp20869_c1	EJD51958.1			9.81	6.96	-
comp20869_c0	EJD51958.1			30.71	25.31	-
comp14645_c0	EJD51959.1	Homeobox		6.01	20.5	-
comp31955_c0	EJD51959.1	Homeobox	IPR001356	7	19.06	-
comp32060_c0	EJD51959.1			9.46	10.67	-
comp32975_c0	EJD51959.1			4.78	7.82	-
comp19214_c0	EJD51963.1	Myb	IPR001005	4.55	5.38	-
comp26747_c0	EJD51986.1	bHLH	IPR011598	22.25	14.56	-
comp10632_c0	EJD52017.1			71.74	42.31	-
comp27339_c0	EJD52017.1	Zn2Cys6	IPR001138	16.91	10.08	-
comp27340_c0	EJD52017.1	Zn2Cys6	IPR007219	27.17	12.14	-
comp18223_c0	EJD52047.1	Homeobox		43.3	8.19	-
comp23219_c0	EJD52047.1	Homeobox		21.42	2.87	-
comp28743_c0	EJD52047.1			41.38	9.52	-
comp37875_c0	EJD52047.1			3.38	0	-
comp15636_c0	EJD52090.1	Transcription factor TFIIS	IPR001222	85.39	108.29	-
comp30753_c0	EJD52149.1	C2H2 zinc finger	IPR007087	39.24	31.26	-
comp11196_c0	EJD52150.1			6.79	8.65	-
comp12503_c0	EJD52150.1	Zinc finger, CCHC-type		5.93	9.46	-
comp23874_c0	EJD52150.1	Zinc finger, CCHC-type		10.8	6.49	-
comp29094_c0	EJD52150.1	Zinc finger, CCHC-type		6.65	8.57	-
comp32999_c0	EJD52150.1	Zinc finger, CCHC-type		8.21	6.12	-
comp36260_c0	EJD52150.1			3.11	2.06	-
comp12149_c0	EJD52174.1	bZIP	IPR004827	6.03	6.18	-
comp17421_c0	EJD52174.1	bZIP		8.64	3.1	-
comp20996_c0	EJD52174.1	bZIP		13.4	6.14	-
comp20996_c1	EJD52174.1			16.11	9.39	-
comp10613_c0	EJD52207.1	bHLH	IPR011598	113.64	343.74	-
comp22143_c0	EJD52207.1			959.01	4839.79	-
comp14402_c0	EJD52213.1			1.7	0	-
comp18891_c0	EJD52213.1			2.7	2.7	-
comp22769_c0	EJD52213.1			5.24	9.65	-
comp27296_c0	EJD52213.1			10.28	16.15	-
comp27296_c1	EJD52213.1			10.75	19.1	-
comp30892_c0	EJD52213.1	bHLH	IPR011598	55.63	48.8	-
comp7889_c0	EJD52214.1	bHLH	IPR011598	6.35	5.57	-
comp15339_c0	EJD52214.1	bHLH		75.76	75.56	-
comp19346_c0	EJD52218.1	bHLH	IPR011598	5.47	8.13	-
comp22788_c0	EJD52218.1			61.07	268.04	-
comp24346_c0	EJD52218.1			12.27	33.8	-
comp23579_c0	EJD52257.1			11.67	29.96	-
comp25004_c0	EJD52257.1	C2H2 zinc finger	IPR007087	12.83	30.44	-
comp15994_c0	EJD52292.1	Zinc finger, DHHC-type		14.64	7.84	-
comp27071_c1	EJD52292.1	Zinc finger, DHHC-type		26	14.36	-
comp27071_c0	EJD52292.1	Zinc finger, DHHC-type	IPR001594	65.42	58.96	-
comp29863_c0	EJD52316.1	C2H2 zinc finger	IPR007087	458.29	198.02	-
comp10208_c0	EJD52321.1	Zn2Cys6		5.34	15.32	-
comp23068_c1	EJD52321.1			1.46	11.74	-
comp23068_c0	EJD52321.1	Zn2Cys6		1.54	6.94	-
comp24567_c0	EJD52321.1	Zn2Cys6		9.56	15.57	-
comp38330_c0	EJD52321.1			0	0	-
comp2636_c0	EJD52361.1	Homeodomain-like	IPR009057	2.74	3.63	-
comp11697_c0	EJD52361.1			3.08	6.84	-
comp14793_c0	EJD52361.1			0	3.93	-
comp18893_c0	EJD52361.1			5.38	22.05	-
comp21505_c0	EJD52361.1			5.12	10.63	-
comp15681_c0	EJD52380.1	Zinc finger, CCHC-type		31.45	4.3	-
comp30220_c0	EJD52380.1	Zinc finger, CCHC-type		77.49	61.78	-
comp11977_c0	EJD52383.1	Zn2Cys6		7.36	1.67	-
comp12638_c0	EJD52383.1	Zn2Cys6	IPR001138	7.31	2.72	-
comp29413_c0	EJD52387.1	C2H2 zinc finger	IPR007087	58.93	18.78	-
comp15655_c0	EJD52391.1	HMG		11.11	11.12	-
comp18741_c0	EJD52391.1	HMG		11.71	27.64	-
comp20995_c0	EJD52391.1	HMG		5.6	5.58	-
comp27082_c0	EJD52391.1	HMG		8.24	13.83	-
comp31718_c0	EJD52391.1			3.68	3.63	-
comp11784_c0	EJD52446.1			2.25	8.37	-
comp18351_c0	EJD52446.1			4.57	3.41	-
comp24438_c0	EJD52446.1			8.93	14.28	-
comp25007_c1	EJD52446.1			12.43	9.34	-
comp25007_c0	EJD52446.1			15.59	18.15	-
comp25007_c2	EJD52446.1			17.08	23.04	-
comp30791_c0	EJD52446.1	Zinc finger, NF-X1-type	IPR000967	31.2	70.11	-
comp6303_c0	EJD52484.1	C2H2 zinc finger	IPR007087	0	1.59	-
comp26456_c0	EJD52484.1	C2H2 zinc finger	IPR007087	0.61	54.59	up
comp35057_c0	EJD52484.1			3.74	4.98	-
comp12399_c0	EJD52528.1			7.02	12.81	-
comp22117_c0	EJD52528.1	Helix-turn-helix type 3		4.77	10.2	-
comp22117_c1	EJD52528.1			52.08	43.5	-
comp22575_c0	EJD52528.1	Helix-turn-helix type 3		5.02	3.75	-
comp30551_c0	EJD52541.1	HMG	IPR009071	19.42	62.77	-
comp29086_c0	EJD52561.1			0.27	34.26	up
comp22656_c0	EJD52578.1			10.37	2.39	-
comp29364_c0	EJD52587.1	Homeobox	IPR001356	228.93	49.72	-
comp17358_c0	EJD52608.1	Homeodomain-like	IPR009057	20.18	9.94	-
comp18764_c0	EJD52608.1	Homeodomain-like		18.67	1.83	-
comp21441_c0	EJD52608.1	Homeodomain-like	IPR009057	16.77	3.51	-
comp27598_c0	EJD52608.1	GATA type zinc finger		27.18	10.53	-
comp21444_c0	EJD52624.1			98.44	124.6	-
comp25704_c0	EJD52624.1	HMG	IPR009071	42.57	37.35	-
comp30931_c1	EJD52636.1			27.11	25.01	-
comp30931_c0	EJD52636.1	GATA type zinc finger	IPR000679	56.09	55.88	-
comp20461_c0	EJD52637.1	GATA type zinc finger		8.47	10.44	-
comp30519_c0	EJD52676.1	ssDNA-binding transcriptional regulator	IPR009044	26.93	39.5	-
comp15407_c0	EJD52763.1	bZIP		8.17	4.52	-
comp19253_c0	EJD52763.1	bZIP		89.93	37.63	-
comp29434_c1	EJD52763.1			20.48	5.11	-
comp29434_c2	EJD52763.1	bZIP		114.65	25.18	-
comp29434_c0	EJD52763.1			135.06	27.51	-
comp16837_c0	EJD52770.1	Myb		12.69	8.62	-
comp21068_c0	EJD52770.1	Myb		20.18	3.98	-
comp27313_c0	EJD52770.1	Myb		29.05	12.55	-
comp30055_c0	EJD52770.1	Myb	IPR001005	28.66	14.4	-
comp30055_c0	EJD52770.1	Homeodomain-like	IPR009057	28.66	14.4	-
comp13215_c0	EJD52780.1			9.58	13.14	-
comp28707_c0	EJD52780.1	HMG		37.97	50.56	-
comp11209_c0	EJD52794.1	C2H2 zinc finger	IPR007087	8.61	8.56	-
comp25172_c0	EJD52794.1	C2H2 zinc finger	IPR007087	8.29	6.11	-
comp34933_c0	EJD52794.1			3.23	3.21	-
comp27757_c0	EJD52809.1			305.59	196.13	-
comp27757_c1	EJD52809.1	bZIP	IPR004827	742.77	495.41	-
comp21728_c0	EJD52819.1	Zinc finger, CCHC-type	IPR001878	9.5	8.69	-
comp21995_c0	EJD52819.1	Zinc finger, CCHC-type	IPR001878	11.2	12.12	-
comp15779_c0	EJD52820.1	p53-like transcription factor		2.48	6.19	-
comp15779_c1	EJD52820.1	p53-like transcription factor		4.29	2.86	-
comp20221_c0	EJD52820.1			4.47	8.97	-
comp23549_c0	EJD52820.1	p53-like transcription factor		1.21	4.15	-
comp23549_c1	EJD52820.1	p53-like transcription factor		6.26	9.86	-
comp26051_c0	EJD52820.1	p53-like transcription factor		8.28	9.51	-
comp1224_c0	EJD52908.1	Zinc finger, Rad18-type putative		1.33	8.52	-
comp13842_c1	EJD52908.1			1.4	4.2	-
comp35601_c0	EJD52908.1			1.31	2.59	-
comp13522_c0	EJD52941.1	C2H2 zinc finger		6.16	4.04	-
comp23645_c0	EJD52941.1			6.47	11.96	-
comp27229_c0	EJD52941.1	C2H2 zinc finger		8.19	18.94	-
comp10030_c0	EJD52977.1	HMG		8.98	31.12	-
comp20277_c0	EJD53061.1	Myb		19.65	44.1	-
comp29776_c0	EJD53061.1	Myb		34.58	62.73	-
comp14877_c0	EJD53068.1	HMG	IPR000637	250.45	1090.19	-
comp22699_c0	EJD53110.1	Zn2Cys6	IPR001138	20.76	10.24	-
comp25140_c0	EJD53110.1	Zn2Cys6	IPR007219	41.03	17.47	-
comp16685_c0	EJD53148.1	Zinc finger, CCHC-type		2.72	8.44	-
comp30008_c0	EJD53148.1	Zinc finger, CCHC-type	IPR001878	14.39	11.28	-
comp30604_c0	EJD53150.1	GATA type zinc finger	IPR000679	393.15	390.09	-
comp15470_c0	EJD53157.1			2.63	18.6	-
comp25986_c0	EJD53157.1	Zn2Cys6	IPR001138	16.32	24.02	-
comp9997_c0	EJD53218.1	C2H2 zinc finger		6.61	1.66	-
comp15092_c0	EJD53218.1	C2H2 zinc finger		15.01	3.36	-
comp15099_c0	EJD53218.1	C2H2 zinc finger	IPR007087	30.64	14.73	-
comp20450_c0	EJD53218.1	C2H2 zinc finger		12.8	7.03	-
comp14818_c0	EJD53245.1	Helix-turn-helix type 3		490.55	216.41	-
comp28543_c1	EJD53245.1	Helix-turn-helix type 3	IPR001387	58.85	25.49	-
comp1492_c0	EJD53252.1	HMG		1.48	6.55	-
comp2938_c0	EJD53252.1			4.24	5.66	-
comp4087_c0	EJD53252.1	HMG		1.48	5.45	-
comp34082_c0	EJD53252.1	HMG		8.29	1.38	-
comp37043_c0	EJD53252.1			1.33	5.31	-
comp11650_c0	EJD53340.1	Zn2Cys6		4.03	5.58	-
comp30249_c0	EJD53340.1			25.7	20.11	-
comp28551_c0	EJD53347.1	CCR4-Not complex component, Not1		27.6	18.31	-
comp30779_c0	EJD53347.1	CCR4-Not complex component, Not1		23.41	16.42	-
comp30779_c1	EJD53347.1	CCR4-Not complex component, Not1	IPR007196	52.96	55.82	-
comp30390_c0	EJD53376.1	C2H2 zinc finger	IPR007087	14.15	9.64	-
comp16960_c0	EJD53402.1	HMG		24.35	27.23	-
comp30326_c0	EJD53417.1	Zn2Cys6	IPR001138	41.95	66.85	-
comp30326_c1	EJD53417.1	Zn2Cys6	IPR007219	73.21	59.07	-
comp19170_c0	EJD53418.1	Myb		33.21	26.56	-
comp24584_c0	EJD53418.1	Myb		36.64	21.73	-
comp25834_c0	EJD53418.1	Myb		12.63	10.08	-
comp25834_c1	EJD53418.1	Myb		34.18	20.79	-
comp29238_c0	EJD53418.1	Myb	IPR001005	33.02	23.25	-
comp29238_c0	EJD53418.1	Homeodomain-like	IPR009057	33.02	23.25	-
comp12452_c0	EJD53474.1	Homeodomain-like		11.63	10.63	-
comp24763_c0	EJD53474.1	Homeodomain-like		3.9	5.2	-
comp24763_c1	EJD53474.1	Homeodomain-like		7.88	5.82	-
comp26802_c0	EJD53474.1			5.32	1.79	-
comp27448_c0	EJD53474.1	Homeodomain-like		8.79	11.16	-
comp28738_c0	EJD53543.1	bZIP	IPR004827	31.61	88.33	-
comp10845_c0	EJD53565.1	C2H2 zinc finger		29.88	16.97	-
comp24495_c0	EJD53565.1			18.55	12.3	-
comp27410_c0	EJD53565.1	C2H2 zinc finger	IPR007087	15.23	11.68	-
comp11618_c0	EJD53570.1	Zn2Cys6	IPR001138	8.66	3.81	-
comp20051_c0	EJD53570.1			8.18	12.18	-
comp19204_c0	EJD53573.1	GATA type zinc finger		6.94	7.24	-
comp30243_c2	EJD53601.1	Zn2Cys6		10.06	10.78	-
comp30243_c1	EJD53601.1	Zn2Cys6	IPR007219	10.09	35.5	-
comp30243_c0	EJD53601.1	Zn2Cys6	IPR001138	24.46	46.49	-
comp10923_c0	EJD53606.1	Zn2Cys6		3.96	2.78	-
comp22988_c0	EJD53606.1	Zn2Cys6		6.72	5.5	-
comp16680_c0	EJD53616.1	HMG		5.62	16.21	-
comp16680_c2	EJD53616.1			5.88	7.26	-
comp12771_c0	EJD53625.1	HMG		53.2	94.8	-
comp28355_c0	EJD53625.1			22.97	46.05	-
comp5965_c0	EJD53634.1	Homeodomain-like	IPR009057	3.58	4.75	-
comp12715_c1	EJD53634.1			4.23	5.57	-
comp12715_c0	EJD53634.1			9.1	8.28	-
comp24947_c0	EJD53634.1	Homeodomain-like		6.13	5.48	-
comp10531_c0	EJD53677.1			326.48	64.18	-
comp22025_c1	EJD53677.1	GATA type zinc finger	IPR000679	1023.83	222.41	-
comp22025_c2	EJD53677.1			1246.45	373.13	-
comp1216_c0	EJD53744.1	bHLH		2.92	5.77	-
comp14643_c0	EJD53744.1			1.92	8.58	-
comp30788_c2	EJD53744.1			6.27	8.82	-
comp26381_c0	EJD53774.1			51.73	157.92	-
comp28231_c2	EJD53774.1	bZIP	IPR004827	111.54	96.33	-
comp25832_c0	EJD53790.1	HMG	IPR009071	13.48	11.75	-
comp27094_c0	EJD53790.1			15.06	10.15	-
comp22526_c0	EJD53792.1	C2H2 zinc finger	IPR007087	9.54	8.38	-
comp22526_c1	EJD53792.1			10.33	8.73	-
comp10385_c0	EJD53845.1			3.8	8.85	-
comp30343_c1	EJD53845.1	Zn2Cys6	IPR007219	7.96	32.53	-
comp30343_c0	EJD53845.1	Zn2Cys6	IPR007219	13.14	47.42	-
comp26598_c0	EJD53854.1	Heteromeric CCAAT factors	IPR003958	68.3	37.58	-
comp29042_c0	EJD53862.1	Bromodomain transcription factor	IPR006565	22.2	24.77	-
comp30559_c4	EJD53910.1	bZIP		12.14	8.37	-
comp30559_c1	EJD53910.1	bZIP	IPR004827	26.71	38.25	-
comp30280_c0	EJD53938.1	HMG	IPR009071	80.77	165.41	-
comp11850_c0	EJD53958.1	Homeodomain-like		12.4	33.2	-
comp20786_c0	EJD53958.1	Homeodomain-like		9.81	39.02	-
comp22454_c0	EJD53958.1			15.47	56.36	-
comp25457_c0	EJD53958.1	Homeodomain-like		8.02	29.52	-
comp32242_c0	EJD53958.1	Homeodomain-like		1.34	0	-
comp32850_c0	EJD53958.1			4.9	7.27	-
comp17188_c0	EJD54073.1			23.1	33.92	-
comp27474_c1	EJD54073.1			17.32	29.14	-
comp27474_c0	EJD54073.1			18.1	28.52	-
comp29851_c0	EJD54073.1	C2H2 zinc finger	IPR007087	13.98	22.26	-
comp34093_c0	EJD54088.1			2.84	9.97	-
comp36476_c0	EJD54088.1	C2H2 zinc finger	IPR007087	1.57	2.33	-
comp3687_c0	EJD54093.1			1.69	3.4	-
comp11052_c0	EJD54093.1			1.57	1.58	-
comp18219_c0	EJD54093.1	Zinc finger, CCHC-type		12.5	9.73	-
comp22866_c0	EJD54093.1	Zinc finger, CCHC-type		8.53	17.5	-
comp34187_c0	EJD54093.1			3.61	1.43	-
comp22260_c0	EJD54105.1			43.33	21.7	-
comp29805_c0	EJD54105.1	HMG	IPR009071	22.57	19.91	-
comp16842_c0	EJD54129.1	AT-rich interaction region		11.37	17.66	-
comp24328_c0	EJD54129.1	AT-rich interaction region		14.56	21.21	-
comp27551_c0	EJD54129.1	AT-rich interaction region	IPR001606	16.96	23.73	-
comp28003_c0	EJD54129.1	AT-rich interaction region		34.14	46.74	-
comp19584_c0	EJD54150.1	APSES		14.09	12.37	-
comp24300_c1	EJD54150.1	APSES		1.25	1.24	-
comp24415_c1	EJD54150.1	APSES		2.96	2.97	-
comp24415_c0	EJD54150.1	APSES		14.06	16.99	-
comp1625_c0	EJD54251.1			0	1.8	-
comp7307_c0	EJD54251.1			0	2.34	-
comp15523_c0	EJD54251.1	Zinc finger, CCHC-type		16.74	3.64	-
comp17969_c1	EJD54281.1			1.4	0	-
comp17969_c0	EJD54281.1	Zn2Cys6		3.86	2.29	-
comp24441_c1	EJD54281.1	Zn2Cys6		5.14	3.36	-
comp17955_c0	EJD54373.1			7.19	0	-
comp20222_c0	EJD54373.1	Zinc finger, CCHC-type		16.32	3.71	-
comp22257_c0	EJD54373.1			18.95	1.42	down
comp22305_c0	EJD54373.1			20.42	3.26	-
comp12626_c0	EJD54412.1	Zn2Cys6		0	2	-
comp12626_c1	EJD54412.1	Zn2Cys6		1.65	0	-
comp17112_c0	EJD54412.1	Zn2Cys6		3.27	3.25	-
comp18989_c0	EJD54412.1			28.03	22.15	-
comp22166_c0	EJD54412.1	Zn2Cys6	IPR001138	12.28	14.33	-
comp23096_c0	EJD54412.1			11.66	2.03	-
comp28469_c0	EJD54412.1			24.36	15.4	-
comp29627_c0	EJD54412.1	Zn2Cys6	IPR007219	23.55	22.8	-
comp25529_c1	EJD54464.1	Zn2Cys6		347.12	161.34	-
comp22828_c0	EJD54521.1			101.02	16.38	-
comp26342_c0	EJD54521.1	C2H2 zinc finger	IPR007087	24.04	17.53	-
comp26342_c1	EJD54521.1			31.29	49.38	-
comp28699_c1	EJD54521.1	HMG		28.39	16.02	-
comp26028_c0	EJD54537.1	Zinc finger, DHHC-type		12.31	10.85	-
comp27176_c0	EJD54537.1	Zinc finger, DHHC-type	IPR001594	33.79	22.77	-
comp16031_c4	EJD54624.1			11.33	0	-
comp26200_c0	EJD54624.1	C2H2 zinc finger	IPR007087	5.01	8.85	-
comp12128_c0	EJD54632.1	bHLH		4.37	5.59	-
comp19323_c0	EJD54652.1	bHLH		8.15	10.8	-
comp33090_c0	EJD54652.1			6.52	5.4	-
comp28160_c0	EJD54687.1	Heteromeric CCAAT factors	IPR003958	34.73	370.17	up
comp11518_c0	EJD54694.1			5.16	5.82	-
comp12857_c0	EJD54694.1	C2H2 zinc finger		5.98	6.93	-
comp14895_c0	EJD54694.1			5.44	6.91	-
comp16109_c0	EJD54694.1	C2H2 zinc finger		3.15	4.64	-
comp21283_c0	EJD54694.1	C2H2 zinc finger		5.33	7.58	-
comp32584_c0	EJD54694.1			1.46	5.84	-
comp36389_c0	EJD54694.1	C2H2 zinc finger		4.14	1.03	-
comp1338_c0	EJD54724.1	Homeobox		5.94	4.55	-
comp16641_c0	EJD54724.1	Homeobox		1.33	3.93	-
comp23442_c0	EJD54724.1	Homeobox		3.64	5.98	-
comp24925_c0	EJD54724.1	Homeobox		4.56	5.18	-
comp33130_c0	EJD54724.1	Homeobox		2.38	6.44	-
comp12005_c0	EJD54854.1			0	3.33	-
comp13483_c1	EJD54854.1			0.38	4.13	-
comp13483_c0	EJD54854.1	bZIP		5.26	9.19	-
comp19800_c0	EJD54854.1			0	21.15	-
comp22355_c0	EJD54854.1			0.55	18.25	-
comp11008_c0	EJD54937.1			3.15	6.25	-
comp16408_c0	EJD54937.1	HMG		2.52	6.99	-
comp16978_c0	EJD54937.1	HMG		3.12	10.48	-
comp28054_c0	EJD54937.1	HMG		3.53	13.2	-
comp22113_c0	EJD54941.1	GATA type zinc finger		56.91	27.97	-
comp25620_c0	EJD54946.1			3.8	16.77	-
comp33717_c0	EJD54946.1			2.19	7.19	-
comp19118_c0	EJD55017.1	C2H2 zinc finger	IPR007087	3.06	75.59	up
comp24775_c0	EJD55017.1	C2H2 zinc finger		2.49	44.75	up
comp23045_c0	EJD55038.1	C2H2 zinc finger	IPR007087	10.65	2.43	-
comp31154_c0	EJD55038.1			8.64	6.21	-
comp11681_c0	EJD55064.1			4.34	5.33	-
comp20092_c0	EJD55064.1	C2H2 zinc finger		6.71	10.96	-
comp24474_c0	EJD55064.1	C2H2 zinc finger		8.17	25.65	-
comp30098_c0	EJD55064.1	Myb	IPR001005	3.87	17.76	-
comp30098_c0	EJD55064.1	Homeodomain-like	IPR009057	3.87	17.76	-
comp17515_c0	EJD55078.1			2.81	3.81	-
comp29084_c2	EJD55078.1	Zinc finger, MIZ-type	IPR004181	23.36	18.15	-
comp29084_c1	EJD55078.1	Zinc finger, MIZ-type		56.35	39.78	-
comp13913_c0	EJD55098.1	Zn2Cys6		1.22	6.09	-
comp24833_c0	EJD55098.1	Zn2Cys6		1.48	10.67	-
comp18875_c0	EJD55102.1	YL1 nuclear protein		7.22	5.31	-
comp20266_c0	EJD55102.1	YL1 nuclear protein		25.14	24.95	-
comp22535_c2	EJD55102.1	YL1 nuclear protein		10.98	14.5	-
comp39288_c0	EJD55102.1	YL1 nuclear protein		0	1.53	-
comp28739_c0	EJD55107.1	C2H2 zinc finger	IPR007087	281.53	291.22	-
comp24680_c0	EJD55133.1	DDT		26.33	8.82	-
comp30123_c0	EJD55133.1	DDT	IPR004022	50.42	13.07	-
comp30863_c0	EJD55147.1	Zn2Cys6	IPR007219	100.43	34.45	-
comp13577_c0	EJD55164.1	Zinc finger, CCHC-type		6.58	4.06	-
comp18452_c0	EJD55164.1	Zinc finger, CCHC-type	IPR001878	3.52	5.85	-
comp24698_c0	EJD55164.1	Zinc finger, CCHC-type		18.64	16.56	-
comp16220_c0	EJD55215.1	Zinc finger, CCHC-type		7.05	4.49	-
comp26072_c1	EJD55215.1	Zinc finger, CCHC-type		4.82	2.71	-
comp26072_c2	EJD55215.1			18.23	7.15	-
comp26072_c3	EJD55215.1	Zinc finger, CCHC-type		24.32	29.99	-
comp12367_c0	EJD55231.1	Zinc finger, CCHC-type		11.07	5.1	-
comp14027_c0	EJD55231.1	Zinc finger, CCHC-type		4.51	3.57	-
comp20741_c0	EJD55231.1	Zinc finger, CCHC-type		10.77	10.55	-
comp33395_c0	EJD55231.1	Zinc finger, CCHC-type		1.64	3.3	-
comp22703_c0	EJD55244.1			49.33	24.83	-
comp30001_c1	EJD55244.1	HMG	IPR009071	12.94	2.54	-
comp33270_c0	EJD55244.1			2.35	3.87	-
comp15758_c0	EJD55279.1	HMG		87.27	116.75	-
comp26154_c1	EJD55303.1	Zinc finger, CCHC-type		4.51	10.75	-
comp26154_c0	EJD55303.1	Zinc finger, CCHC-type	IPR001878	10.28	24.34	-
comp12957_c0	EJD55315.1	C2H2 zinc finger	IPR007087	10.13	3.16	-
comp18683_c0	EJD55315.1	C2H2 zinc finger		14.15	20.81	-
comp5909_c0	EJD55359.1	HMG		3.46	2.97	-
comp19877_c0	EJD55359.1	HMG		3.6	5.31	-
comp20706_c0	EJD55359.1	HMG		6.88	4.5	-
comp21109_c0	EJD55359.1	HMG		18	10.33	-
comp25942_c0	EJD55359.1	HMG		7.41	5.71	-
comp29848_c0	EJD55369.1	bZIP	IPR004827	10.28	1.05	-
comp30473_c0	EJD55385.1	C2H2 zinc finger	IPR007087	269.59	67.48	-
comp19617_c0	EJD55386.1	SGT1	IPR010770	5.73	4.24	-
comp19618_c1	EJD55386.1	SGT1	IPR010770	1.62	4	-
comp19618_c0	EJD55386.1	SGT1	IPR010770	3.19	6.26	-
comp23884_c0	EJD55386.1	SGT1	IPR010770	3.18	6.24	-
comp30813_c1	EJD55397.1	bZIP	IPR004827	164.25	97.66	-
comp11798_c0	EJD55441.1			8.93	3.68	-
comp17722_c0	EJD55441.1	Zn2Cys6		6.68	5.38	-
comp34560_c0	EJD55441.1			5.31	3.27	-
comp28320_c1	EJD55510.1	C2H2 zinc finger	IPR007087	9.75	7.07	-
comp31717_c0	EJD55510.1	HMG		2.81	5.63	-
comp18111_c0	EJD55579.1	DDT		39.78	11	-
comp20683_c0	EJD55579.1	DDT		45.74	12.75	-
comp21004_c0	EJD55579.1			47.49	20.37	-
comp16665_c0	EJD55621.1			11.04	3.84	-
comp16678_c1	EJD55621.1			8.52	3.75	-
comp16678_c0	EJD55621.1	p53-like transcription factor	IPR008967	10.39	5.86	-
comp29541_c1	EJD55652.1	C2H2 zinc finger		114.31	84.39	-
comp29541_c0	EJD55652.1	C2H2 zinc finger	IPR007087	160.18	202	-
comp10566_c1	EJF62568.1	Zinc finger, CCHC-type	IPR001878	516.65	20.6	down
comp26248_c0	EJF62888.1	Zinc finger, CCHC-type	IPR001878	31.46	24.1	-
comp27191_c1	EJF66238.1	Zinc finger, CCHC-type	IPR001878	26.69	53.07	-
comp13515_c0	EJT49780.1	Zn2Cys6	IPR001138	5.31	8.24	-
comp2263_c0	EKM73626.1	Homeodomain-like	IPR009057	1.2	1.19	-
comp30883_c0	EMD31709.1	Zn2Cys6	IPR007219	22.89	33.54	-
comp11185_c0	EMD38245.1	Zinc finger, CCHC-type		8.73	11.2	-
comp10024_c0	EOD51102.1	HMG		2.16	21.04	-
comp12905_c0	EPQ51422.1	GATA type zinc finger		9.36	16.7	-
comp20301_c0	EPQ59573.1	Homeodomain-like	IPR009057	9.09	0	-
comp19583_c0	ESK90483.1	Homeodomain-like	IPR009057	84.08	91.83	-
comp18593_c1	ESK97604.1	Zinc finger, CCHC-type	IPR001878	38.15	57.14	-
comp18593_c0	ESK97604.1	Zinc finger, CCHC-type	IPR001878	54.12	76.07	-
comp2338_c0	WP_008313395.1	Homeodomain-like	IPR009057	0.82	7.27	-
comp22900_c0	XP_001258930.1	Zn2Cys6	IPR001138	23.41	32.8	-
comp32029_c0	XP_001258930.1	Zn2Cys6		4.59	19.42	-
comp17948_c0	XP_001745442.1	Zinc finger, Rad18-type putative	IPR006642	5.29	2.64	-
comp30788_c1	XP_001877123.1	bHLH	IPR011598	18.7	43.12	-
comp17174_c1	XP_002388175.1	Zinc finger, CCHC-type		0	24.89	up
comp20946_c1	XP_002388199.1	HMG		7.39	7.03	-
comp10147_c0	XP_003031092.1	Zinc finger, CCHC-type		15.25	1.68	down
comp10871_c0	XP_005717716.1	Zinc finger, CCHC-type		6.4	5.93	-
comp15577_c0	XP_772253.1	Zinc finger, CCHC-type		1.68	2.49	-
comp1024_c0		Centromere protein B, DNA-binding region		0	0	-
comp1408_c0		SGT1		5.96	4.75	-
comp1414_c0		C2H2 zinc finger		56.25	0.54	-
comp10496_c0		Zinc finger, CCHC-type		2.52	5.03	-
comp11191_c0		C2H2 zinc finger	IPR007087	0.9	5.34	-
comp11306_c0		HMG		2.63	16.46	-
comp11540_c0		Zn2Cys6		6.6	2.16	-
comp11989_c0		Homeobox		8.18	17.26	-
comp12476_c0		Zinc finger, CCHC-type		4.42	16.77	-
comp14927_c0		HMG		15.45	0	-
comp16074_c0		Homeobox		0	1.83	-
comp16529_c0		Myb	IPR001005	6.79	1.78	-
comp16529_c0		Homeodomain-like	IPR009057	6.79	1.78	-
comp17492_c0		C2H2 zinc finger	IPR007087	7.31	2.24	-
comp19214_c0		Homeodomain-like	IPR009057	4.55	5.38	-
comp19861_c1		Zinc finger, CCHC-type	IPR001878	1.64	3.22	-
comp20301_c1		Myb	IPR001005	9.04	1.04	-
comp20301_c1		Homeodomain-like	IPR009057	9.04	1.04	-
comp22144_c0		C2H2 zinc finger	IPR007087	37.87	34.67	-
comp24758_c1		C2H2 zinc finger	IPR007087	39.36	33.89	-
comp26310_c0		C2H2 zinc finger	IPR007087	12.22	4.63	-
comp30556_c0		C2H2 zinc finger		82.02	182.92	-
comp35115_c0		Homeobox	IPR001356	3.11	6.26	-
comp39892_c0		C2H2 zinc finger	IPR007087	1.77	0	-
