# Supplementary material for: De Novo Assembly of Auricularia polytricha Transcriptome Using Illumina Sequencing for Gene Discovery and SSR Marker Identification
Source: PLoS One. 2014 Mar 13;9(3):e91740. doi: 10.1371/journal.pone.0091740 (PMC3953639; doi:10.1371/journal.pone.0091740)
Supplement: Table S7 — Differentially expressed genes (DEGs) between A. polytricha mycelium and fruiting body. (XLS) [file pone.0091740.s007.xls]

## Sheet: Sheet1
Table S7. Differentially expressed genes (DEGs) between A. polytricha mycelium and fruiting body.
EST ID	EST Length	M_RPKM	FB_RPKM	log2(FB_RPKM/M_RPKM)	up/down	p-value	FDR
comp1724_c0	688	8.88	0	-7.71779	down	5.79e-05	0.000703082
comp9748_c0	321	0	25.06	8.04911	up	1.17e-05	0.000182664
comp9774_c0	330	0	23.06	7.96925	up	1.8e-05	0.000264849
comp9782_c0	569	0	27.9	9.0268	up	6.69e-08	2.05e-06
comp9796_c0	371	0	27.55	8.39309	up	2.05e-06	4.16e-05
comp9814_c0	347	0	24.44	8.12478	up	7.72e-06	0.000127768
comp9818_c0	874	0	18.66	9.06572	up	5.22e-08	1.66e-06
comp9822_c0	2297	0.23	16.76	6.0385	up	6.32e-09	2.76e-07
comp9842_c0	886	0.3	25.03	6.17098	up	3.62e-08	1.21e-06
comp9845_c0	1386	28.76	1.1	-4.74706	down	6.83e-08	2.08e-06
comp9846_c0	313.63	36.44	0.69	-5.59378	down	6e-06	0.000104324
comp9848_c0	503	23.25	0.43	-5.62686	down	5.15e-06	9.11e-05
comp9875_c0	627	0	23.93	8.94566	up	9.84e-08	2.88e-06
comp9875_c1	483	0	27.46	8.76825	up	2.97e-07	7.73e-06
comp9888_c0	706	0	24.64	9.15866	up	3.23e-08	1.09e-06
comp9892_c0	452	0	25.98	8.59283	up	7.45e-07	1.72e-05
comp9904_c0	773.5	0	30.92	9.6174	up	2.07e-09	1.08e-07
comp9908_c0	261	0	34.99	8.23133	up	4.28e-06	7.73e-05
comp9911_c0	365	40.05	2.98	-3.77556	down	3.69e-05	0.000480965
comp9916_c0	216	55.37	4.03	-3.79881	down	6.41e-05	0.000765812
comp9925_c0	273	34.07	0.8	-5.29764	down	2.69e-05	0.000372657
comp9930_c0	684	0	24.8	9.1222	up	4.09e-08	1.33e-06
comp9933_c0	299	0	34.91	8.42337	up	1.72e-06	3.56e-05
comp9938_c0	263	0	37.72	8.36216	up	2.45e-06	4.82e-05
comp9939_c0	378	0	19.56	7.9276	up	2.25e-05	0.000320292
comp9943_c0	431	0.62	33.8	5.56568	up	1.09e-06	2.39e-05
comp9952_c0	1695	1.88	18.09	3.18973	up	7.93e-05	0.000923779
comp9960_c0	437	0.61	24.38	5.11541	up	1.14e-05	0.000179243
comp9964_c0	759	0.35	17.19	5.40684	up	2.47e-06	4.83e-05
comp9993_c0	503	0	21.18	8.45303	up	1.45e-06	3.06e-05
comp10000_c0	386	35.12	1.69	-4.37781	down	7.49e-06	0.000124854
comp10002_c0	600	44.28	2.17	-4.3803	down	9.29e-07	2.09e-05
comp10004_c0	402	46.94	1.08	-5.40737	down	1.07e-07	3.08e-06
comp10006_c0	752	28.27	2.31	-3.65199	down	2.47e-05	0.000347518
comp10008_c0	618	0	17.24	8.45303	up	1.45e-06	3.06e-05
comp10029_c0	448	0	39.76	9.19422	up	2.56e-08	8.96e-07
comp10039_c1	495	0	12.74	7.69914	up	5.79e-05	0.000703082
comp10045_c0	570	20.52	0.38	-5.62686	down	5.15e-06	9.11e-05
comp10079_c0	400	22.59	0	-8.27947	down	4.28e-06	7.73e-05
comp10086_c0	395	25.57	0.55	-5.41593	down	1.59e-05	0.000239161
comp10095_c0	482	0	16.24	8.00974	up	1.45e-05	0.000220006
comp10147_c0	1060	15.55	1.44	-3.47393	down	7.85e-05	0.0009162
comp10163_c0	811	0	13.67	8.51059	up	1.03e-06	2.28e-05
comp10175_c0	309	0	24.63	7.96925	up	1.8e-05	0.000264849
comp10184_c0	668	25.07	0.98	-4.68208	down	1.37e-06	2.93e-05
comp10191_c0	592.4	3.14	37.44	3.49145	up	4.34e-05	0.000551054
comp10196_c0	480	1.11	25.37	4.38072	up	6.41e-05	0.000765812
comp10203_c0	428	0	17.78	7.96925	up	1.8e-05	0.000264849
comp10203_c1	424	0	23.59	8.36216	up	2.45e-06	4.82e-05
comp10216_c1	353	0	20.94	7.9276	up	2.25e-05	0.000320292
comp10227_c0	307	21.64	0	-7.83753	down	3.57e-05	0.000467484
comp10232_c0	374.92	30.48	0	-8.6173	down	7.45e-07	1.72e-05
comp10236_c0	755	17.95	0.29	-5.83936	down	1.63e-06	3.4e-05
comp10249_c1	726	0	15.28	8.51059	up	1.03e-06	2.28e-05
comp10250_c0	522	28.51	2.08	-3.8015	down	3.28e-05	0.000440139
comp10251_c0	344	24.72	0	-8.1923	down	6.32e-06	0.000107859
comp10274_c0	522.5	0	15.81	8.08744	up	9.48e-06	0.00015233
comp10282_c0	812	0	10.98	8.19668	up	5.19e-06	9.14e-05
comp10306_c0	321	0	21	7.79491	up	3.57e-05	0.000467484
comp10311_c0	348	0	18.12	7.69914	up	5.79e-05	0.000703082
comp10322_c0	544	17.1	0	-8.32116	down	3.54e-06	6.57e-05
comp10327_c0	275	0	22.93	7.69914	up	5.79e-05	0.000703082
comp10330_c0	485	18.63	0	-8.27947	down	4.28e-06	7.73e-05
comp10334_c0	683	0.39	21.01	5.54403	up	1.24e-06	2.68e-05
comp10351_c0	490.21	3.8	66.98	4.05679	up	2.12e-06	4.28e-05
comp10364_c0	586.5	0	113.48	11.0923	up	1.86e-13	3.5e-11
comp10368_c0	548	1.45	94.84	5.91175	up	1.37e-09	7.65e-08
comp10369_c0	728	0	54.68	10.351	up	2.29e-11	2.3e-09
comp10373_c0	264	0	109.55	9.891	up	4.03e-10	2.68e-08
comp10373_c1	289	0	32.35	8.26516	up	4.28e-06	7.73e-05
comp10374_c0	276	118.44	7.09	-4.10473	down	1.66e-06	3.47e-05
comp10387_c0	294	11.75	151.62	3.61474	up	6.55e-06	0.000111545
comp10392_c0	306	12.16	123.65	3.27233	up	3.59e-05	0.000468985
comp10398_c0	381	52.32	1.14	-5.48632	down	7.11e-08	2.16e-06
comp10404_c0	1101	0.72	58.66	6.22504	up	1.9e-10	1.4e-08
comp10404_c1	282	0	41.64	8.59283	up	7.45e-07	1.72e-05
comp10414_c0	602	8.83	76.94	3.05268	up	7.06e-05	0.000834113
comp10423_c0	370	71.12	0.59	-6.79479	down	6.57e-09	2.83e-07
comp10426_c0	662	2.41	37.77	3.88297	up	9.47e-06	0.00015233
comp10433_c0	406	4.58	54.1	3.47726	up	4.71e-05	0.000587447
comp10442_c0	531	0	23.75	8.69567	up	4e-07	9.99e-06
comp10452_c0	1250	4.47	39.14	3.06169	up	6.03e-05	0.000728242
comp10455_c0	449	73.99	7.26	-3.39989	down	2.08e-05	0.000301193
comp10458_c0	265	1	94.37	6.34383	up	1.37e-08	5.26e-07
comp10459_c0	463	0	68.57	10.0254	up	1.69e-10	1.27e-08
comp10461_c0	483	0	43.67	9.4362	up	6.4e-09	2.78e-07
comp10476_c0	257	234.75	8.46	-4.83838	down	1.62e-08	6.07e-07
comp10481_c0	346	299.57	42.11	-2.89178	down	6.53e-05	0.000779331
comp10483_c0	333	0	343.48	11.8735	up	1.02e-15	3.55e-13
comp10487_c0	259	421.75	28.22	-3.94313	down	2.97e-07	7.73e-06
comp10495_c0	434.72	265.95	38.52	-2.84898	down	7.75e-05	0.000905926
comp10497_c0	1122	0	123.84	12.1542	up	1.54e-16	6.64e-14
comp10506_c0	404	0.66	50.06	6.03791	up	7.86e-08	2.36e-06
comp10512_c0	615.39	9.93	497.52	5.57599	up	1.16e-11	1.28e-09
comp10521_c0	358	3.71	600.12	7.24216	up	1.53e-14	3.89e-12
comp10529_c0	845	0.31	1317.32	11.8183	up	1.96e-24	6.6e-21
comp10534_c0	829	591.18	5622.04	3.18569	up	7.28e-06	0.000121962
comp10535_c0	252	2.11	3472.32	10.5442	up	5.53e-22	6.54e-19
comp10536_c0	496	1.07	2145.14	10.8263	up	7.9e-23	1.34e-19
comp10536_c1	248	0	300.75	11.2569	up	6.24e-14	1.37e-11
comp10537_c0	589	4775.35	90.45	-5.78517	down	6.26e-13	1e-10
comp10543_c0	267	1.99	1621.52	9.52914	up	5.94e-19	4.39e-16
comp10545_c0	232	0	177.15	10.3975	up	1.64e-11	1.74e-09
comp10546_c0	727	0.37	729.22	10.7481	up	3.12e-21	3.08e-18
comp10547_c0	393	1650.9	28.77	-5.90215	down	6.59e-13	1.03e-10
comp10549_c0	1300	2.04	187.01	6.43605	up	3.34e-13	5.85e-11
comp10552_c0	706	2.26	294.76	6.93831	up	4.99e-14	1.11e-11
comp10554_c0	597	415.8	17.85	-4.60177	down	3.26e-09	1.57e-07
comp10558_c0	856	69.53	6.1	-3.56785	down	3.95e-06	7.26e-05
comp10563_c0	305	39.21	467.68	3.50934	up	2.41e-06	4.8e-05
comp10566_c0	404	160.52	3.77	-5.44857	down	8.9e-10	5.28e-08
comp10566_c1	913	520.78	17.39	-4.96559	down	2.25e-10	1.64e-08
comp10575_c0	302	0.88	513.39	8.97462	up	5.71e-16	2.05e-13
comp10576_c0	685	24.83	2.22	-3.51966	down	6.4e-05	0.000765812
comp10576_c1	355	32.94	0	-8.65038	down	6.35e-07	1.5e-05
comp10584_c0	235	221.67	11.1	-4.36695	down	1.1e-07	3.16e-06
comp10585_c0	477	0.56	106.67	7.36781	up	2.28e-11	2.3e-09
comp10596_c0	371	2.15	111.95	5.58852	up	9.87e-09	3.99e-07
comp10596_c1	353	0.75	110.88	6.98955	up	2.54e-10	1.8e-08
comp10603_c0	718	6.29	59.97	3.18048	up	5.05e-05	0.000624508
comp10610_c0	310	6	133.33	4.38796	up	3.07e-07	7.94e-06
comp10611_c0	389	0	54.78	9.45097	up	5.8e-09	2.56e-07
comp10616_c0	526	168.26	9.09	-4.26441	down	6.82e-08	2.08e-06
comp10617_c0	339	0	488.49	12.4081	up	2.76e-17	1.33e-14
comp10617_c1	791	0.34	176.77	8.82557	up	1.54e-15	4.98e-13
comp10619_c0	575	0.46	134.25	7.96882	up	4.63e-13	7.81e-11
comp10624_c0	597	0.45	169.74	8.3612	up	3.47e-14	8.12e-12
comp10633_c0	360	1.48	452.95	8.12077	up	8.56e-15	2.25e-12
comp10635_c1	624	149.92	5.58	-4.80045	down	5.11e-09	2.3e-07
comp10639_c0	312	0	190.27	10.9277	up	5.44e-13	9e-11
comp10644_c0	702	0	125.45	11.4965	up	1.27e-14	3.26e-12
comp10644_c1	587	1.36	181.15	6.94414	up	1.77e-12	2.35e-10
comp10645_c0	1788	2.38	119.18	5.57383	up	2.12e-11	2.17e-09
comp10645_c1	838	0.32	84.33	7.8415	up	1.08e-12	1.51e-10
comp10652_c0	327	9.75	140.92	3.77762	up	3.29e-06	6.21e-05
comp10669_c0	318.66	52.54	0.68	-6.14363	down	2.84e-07	7.45e-06
comp10679_c0	1128	44.06	5.4	-3.08633	down	4.01e-05	0.000514704
comp10681_c0	497	0.53	31.94	5.68917	up	5.79e-07	1.39e-05
comp10689_c0	1021	46.6	1.49	-5.00188	down	1.43e-08	5.47e-07
comp10696_c0	303	0	32.29	8.33054	up	2.94e-06	5.65e-05
comp10696_c1	976	0.82	39.88	5.49498	up	1.78e-08	6.56e-07
comp10700_c0	346	0	44.33	8.9868	up	8.64e-08	2.57e-06
comp10702_c0	810	0.33	22.01	5.85659	up	2.27e-07	6.07e-06
comp10702_c1	715	0.37	24.94	5.85659	up	2.27e-07	6.07e-06
comp10703_c0	334	1.59	37.11	4.40619	up	5.57e-05	0.000684174
comp10710_c0	494	0	35.65	9.17655	up	2.87e-08	9.94e-07
comp10711_c0	505.87	44.13	4.73	-3.26965	down	6.12e-05	0.00073732
comp10715_c0	1448	1.47	17.27	3.47443	up	3.33e-05	0.00044555
comp10716_c0	386	0.69	40	5.64917	up	7.42e-07	1.72e-05
comp10718_c0	509	45.95	2.14	-4.45255	down	9.87e-07	2.2e-05
comp10721_c0	483	0	47.72	9.56403	up	2.98e-09	1.45e-07
comp10724_c0	240	67.55	0.91	-6.09717	down	4.03e-07	1e-05
comp10730_c0	789.29	41.75	3.31	-3.7069	down	4.97e-06	8.87e-05
comp10734_c0	207	73.18	2.1	-5.09106	down	3.09e-06	5.9e-05
comp10739_c0	511	0.52	23.4	5.28161	up	5.15e-06	9.11e-05
comp10739_c1	474	1.12	27.07	4.45582	up	4.23e-05	0.000538589
comp10744_c1	546	0	38.23	9.42127	up	7.08e-09	3.02e-07
comp10748_c0	650	0	43.83	9.86917	up	4.69e-10	3.03e-08
comp10750_c0	403	0	29.14	8.59283	up	7.45e-07	1.72e-05
comp10754_c0	592	0	34.53	9.39094	up	7.83e-09	3.3e-07
comp10770_c0	342	43.52	0.64	-5.97402	down	7.42e-07	1.72e-05
comp10788_c0	204	109.36	1.07	-6.55804	down	2.75e-08	9.58e-07
comp10792_c0	563.5	0	49.78	9.847	up	5.07e-10	3.26e-08
comp10807_c0	651	37.97	1	-5.24315	down	5.46e-08	1.73e-06
comp10811_c0	310	43.72	3.51	-3.66685	down	6.77e-05	0.000802875
comp10816_c0	245	0	68.34	9.10361	up	4.09e-08	1.33e-06
comp10824_c0	918	0	39.08	10.2018	up	5.56e-11	4.93e-09
comp10837_c0	283.92	922.05	77.35	-3.63708	down	7.9e-07	1.81e-05
comp10839_c0	493	0	47.2	9.57756	up	2.71e-09	1.33e-07
comp10877_c0	266	0	76.84	9.39094	up	7.83e-09	3.3e-07
comp10881_c0	606	0	55.98	10.1209	up	9.25e-11	7.62e-09
comp10882_c0	591	3.6	52.62	3.78847	up	6.09e-06	0.000105544
comp10883_c0	668	1.99	34.18	4.00976	up	9.37e-06	0.000151272
comp10889_c1	663	33.27	3.61	-3.25239	down	6.62e-05	0.000789071
comp10898_c0	663	0	48.21	10.0353	up	1.58e-10	1.19e-08
comp10899_c0	793	0.34	58.96	7.24571	up	5.02e-11	4.58e-09
comp10913_c0	283.5	0	55.23	9.00693	up	7.6e-08	2.29e-06
comp10914_c0	1538	33.18	2.26	-3.92635	down	1.05e-06	2.31e-05
comp10918_c0	270	0	63.62	9.14054	up	3.63e-08	1.21e-06
comp10924_c0	834.37	30.26	1.56	-4.30638	down	1.35e-06	2.89e-05
comp10935_c0	359	0	24.74	8.19668	up	5.19e-06	9.14e-05
comp10941_c0	684	0.78	56.27	6.0385	up	6.32e-09	2.76e-07
comp10949_c0	395	0	26.97	8.45303	up	1.45e-06	3.06e-05
comp10964_c0	719	42.14	0.91	-5.53656	down	9.89e-09	3.99e-07
comp10983_c0	413	1.29	50.02	5.14174	up	1.15e-06	2.51e-05
comp11000_c0	361	81.72	2.51	-5.09929	down	4.62e-08	1.49e-06
comp11087_c1	701	12.13	0	-8.1923	down	6.32e-06	0.000107859
comp11094_c0	1035	11.3	0	-8.65038	down	6.35e-07	1.5e-05
comp11109_c0	229	0	33.23	7.96925	up	1.8e-05	0.000264849
comp11120_c0	444	0.6	20.57	4.8937	up	3.23e-05	0.000435131
comp11133_c0	316	0	26.84	8.12478	up	7.72e-06	0.000127768
comp11146_c0	314	0	74.09	9.57756	up	2.71e-09	1.33e-07
comp11158_c0	859	0	7.85	7.79491	up	3.57e-05	0.000467484
comp11177_c0	912	0	9.78	8.19668	up	5.19e-06	9.14e-05
comp11239_c0	448.01	14.83	0	-7.83753	down	3.57e-05	0.000467484
comp11258_c0	405	0.66	40.27	5.72809	up	4.54e-07	1.11e-05
comp11266_c0	704	0	11.12	8.00974	up	1.45e-05	0.000220006
comp11284_c0	331	0	47.3	9.00693	up	7.6e-08	2.29e-06
comp11286_c0	585	0	11.89	7.84051	up	2.82e-05	0.000387255
comp11289_c0	270	0.98	32.22	4.82355	up	4.69e-05	0.00058591
comp11296_c0	743	0.72	17.27	4.45582	up	4.23e-05	0.000538589
comp11321_c0	213	46.17	1.02	-5.37756	down	1.89e-05	0.000276388
comp11350_c0	247	54.88	3.52	-3.97897	down	2.5e-05	0.00034993
comp11374_c0	703	0	10.83	7.96925	up	1.8e-05	0.000264849
comp11395_c0	547	13.12	0	-7.9481	down	2.25e-05	0.000320292
comp11427_c0	509	0.52	82.45	7.09008	up	1.38e-10	1.06e-08
comp11515_c0	374	0	18.61	7.84051	up	2.82e-05	0.000387255
comp11563_c0	768	0	379.97	13.2245	up	1.06e-19	8.65e-17
comp11740_c0	551	175.58	9.87	-4.20946	down	8.83e-08	2.62e-06
comp11822_c0	977	13.6	0.45	-4.90241	down	8.55e-06	0.000138996
comp11828_c0	304	403.91	12.16	-5.10593	down	6.7e-10	4.12e-08
comp11888_c0	404	0.66	27.99	5.2009	up	8.23e-06	0.00013471
comp11973_c0	561	52.59	6.2	-3.13641	down	7.93e-05	0.000923779
comp12012_c0	249.47	44.74	0	-8.58344	down	8.76e-07	1.98e-05
comp12051_c0	418	39.42	0.52	-6.12059	down	3.19e-07	8.2e-06
comp12156_c0	671	0	19.11	8.72027	up	3.45e-07	8.75e-06
comp12205_c0	730	0	11.92	8.16118	up	6.32e-06	0.000107859
comp12218_c0	528	18.62	0.41	-5.37756	down	1.89e-05	0.000276388
comp12224_c0	647	0	13.44	8.16118	up	6.32e-06	0.000107859
comp12225_c0	1035	0	9.66	8.36216	up	2.45e-06	4.82e-05
comp12272_c1	381	0	21.69	8.08744	up	9.48e-06	0.00015233
comp12290_c0	511	0	13.19	7.79491	up	3.57e-05	0.000467484
comp12290_c1	598	0	14.55	8.16118	up	6.32e-06	0.000107859
comp12333_c0	229	1.16	35.13	4.71149	up	8.44e-05	0.000975487
comp12340_c0	478	0	120.1	10.8794	up	7.47e-13	1.13e-10
comp12362_c0	671	0	11.02	7.9276	up	2.25e-05	0.000320292
comp12415_c0	319.5	0	223.92	11.1968	up	9.17e-14	1.87e-11
comp12417_c0	647	0	16.47	8.45303	up	1.45e-06	3.06e-05
comp12484_c0	1045	16.02	1.25	-3.71465	down	3.27e-05	0.000439028
comp12539_c0	1686	9.93	0.77	-3.71465	down	3.27e-05	0.000439028
comp12560_c0	444	18.56	0.49	-5.12313	down	5.69e-05	0.000696992
comp12565_c1	709	0.37	19.32	5.47706	up	1.87e-06	3.82e-05
comp12576_c0	270	0	57.99	9.00693	up	7.6e-08	2.29e-06
comp12632_c0	1102.5	87.51	3.35	-4.7581	down	6.1e-09	2.68e-07
comp12650_c0	644	2.89	47.95	3.96821	up	3.48e-06	6.52e-05
comp12654_c0	339	86.24	8.98	-3.31422	down	3.54e-05	0.000467484
comp12655_c0	551	24.12	1.97	-3.63834	down	7.67e-05	0.000897221
comp12667_c0	294	0	25.89	7.96925	up	1.8e-05	0.000264849
comp12714_c0	571	21.88	1.52	-3.8614	down	4.23e-05	0.000538589
comp12757_c0	250	286.97	40.88	-2.87167	down	8.46e-05	0.000976754
comp12801_c0	805.5	0	56.1	10.5356	up	6.72e-12	7.79e-10
comp12843_c0	901	14.16	0.24	-5.7521	down	2.47e-06	4.83e-05
comp12871_c0	392	4.75	63.24	3.65171	up	1.98e-05	0.000287356
comp12926_c0	268	0.99	104.67	6.50937	up	4.82e-09	2.2e-07
comp12979_c0	617	59.44	1.41	-5.41312	down	7.07e-09	3.02e-07
comp12979_c1	576	57.22	1.89	-4.9468	down	5.38e-08	1.71e-06
comp12994_c0	336	0	22.65	7.96925	up	1.8e-05	0.000264849
comp13016_c0	1123	0.47	14.52	4.80127	up	7.46e-06	0.000124555
comp13050_c0	363.86	2.92	70.52	4.49214	up	1.57e-06	3.3e-05
comp13105_c0	385	99.41	3.39	-4.90589	down	4.09e-08	1.33e-06
comp13184_c0	553	47.1	1.97	-4.60765	down	4.15e-07	1.03e-05
comp13184_c1	646	81.87	7.74	-3.45824	down	7.67e-06	0.000127438
comp13206_c0	267	0	26.88	7.88471	up	2.25e-05	0.000320292
comp13228_c0	438	22.45	193.62	3.04097	up	3.81e-05	0.000492152
comp13232_c1	604	0.88	40.68	5.39172	up	3.05e-07	7.89e-06
comp13298_c0	521	14.28	0	-8.00036	down	1.8e-05	0.000264849
comp13387_c0	480	0	71.12	10.1301	up	9.25e-11	7.62e-09
comp13414_c0	352.47	36.19	2.47	-3.8917	down	3.7e-05	0.000480965
comp13431_c0	1072	44.63	2.64	-4.12997	down	4.01e-07	1e-05
comp13468_c0	435.5	0	17.48	7.96925	up	1.8e-05	0.000264849
comp13552_c0	523	59.46	2.08	-4.86304	down	8.92e-08	2.63e-06
comp13603_c0	431.37	19.72	0.5	-5.16878	down	4.69e-05	0.00058591
comp13643_c1	610	23.53	1.78	-3.74914	down	4.16e-05	0.000532434
comp13661_c0	409	47.44	3.72	-3.70918	down	2.45e-05	0.000344457
comp13671_c0	410	31.48	1.06	-4.87333	down	9.79e-06	0.000156585
comp13752_c0	1220	2.61	45.81	4.05516	up	6.64e-07	1.56e-05
comp13856_c0	293	77.1	4.45	-4.14612	down	3.23e-06	6.11e-05
comp13912_c0	348	0	43.12	8.94566	up	9.84e-08	2.88e-06
comp13938_c0	394	64.08	1.1	-5.82691	down	9.04e-09	3.69e-07
comp13956_c0	504	2.11	41.42	4.19485	up	8.39e-06	0.000136912
comp13959_c0	939	14.15	1.16	-3.63834	down	7.67e-05	0.000897221
comp13974_c0	505	0	68.9	10.1574	up	7.62e-11	6.48e-09
comp13979_c1	490	71.6	1.33	-5.74788	down	2.59e-09	1.29e-07
comp13997_c0	263	29.31	0	-8.05079	down	1.45e-05	0.000220006
comp14021_c0	363	30.02	0.6	-5.52525	down	8.23e-06	0.00013471
comp14028_c0	601	0	37.63	9.53659	up	3.26e-09	1.57e-07
comp14098_c0	616	0.43	19.06	5.25521	up	6e-06	0.000104324
comp14098_c1	935	0	21.63	9.37553	up	8.67e-09	3.58e-07
comp14161_c0	310	0	32.27	8.36216	up	2.45e-06	4.82e-05
comp14163_c0	506.4	53.01	0.43	-6.82362	down	5.21e-09	2.34e-07
comp14267_c0	309	1.72	45.04	4.57291	up	2.5e-05	0.00034993
comp14317_c0	507	46.13	0.43	-6.62507	down	1.77e-08	6.54e-07
comp14317_c1	253	310.95	12.03	-4.74141	down	8.81e-09	3.62e-07
comp14364_c0	655	1.22	182.26	7.11107	up	5.88e-13	9.57e-11
comp14365_c0	492	1.08	92.37	6.27808	up	1.46e-09	8.09e-08
comp14377_c0	353	174.67	12.32	-3.87981	down	7.22e-07	1.69e-05
comp14429_c0	276	380.37	18.91	-4.3859	down	3.06e-08	1.05e-06
comp14451_c0	733	0	13.05	8.29822	up	3.54e-06	6.57e-05
comp14453_c0	385	276.96	32.19	-3.16457	down	1.58e-05	0.000238655
comp14462_c0	283.5	0	23.78	7.79491	up	3.57e-05	0.000467484
comp14493_c0	1166	0	7.27	8.12478	up	7.72e-06	0.000127768
comp14526_c0	252	382.84	32.79	-3.60417	down	1.72e-06	3.56e-05
comp14590_c0	402.05	19.79	0.54	-5.076	down	8.44e-05	0.000975487
comp14612_c0	529	155.75	16.85	-3.26731	down	1.18e-05	0.000183856
comp14618_c0	443	0.6	88.35	6.98955	up	2.54e-10	1.8e-08
comp14619_c0	790	0.34	20.64	5.72809	up	4.54e-07	1.11e-05
comp14633_c0	223	191.06	6.83	-4.8401	down	3.95e-08	1.31e-06
comp14651_c1	1099	0.24	7.52	4.74982	up	6.91e-05	0.000817874
comp14734_c0	536	0	13.39	7.88471	up	2.25e-05	0.000320292
comp14737_c0	319	0	205.86	11.0733	up	2.07e-13	3.8e-11
comp14752_c0	363.39	147.73	16.76	-3.19759	down	2.2e-05	0.000316627
comp14798_c0	541	14.25	549.86	5.20141	up	1.04e-10	8.39e-09
comp14812_c0	246	0	913.99	12.8484	up	1.39e-18	9.69e-16
comp14812_c1	355	0	102.91	10.2277	up	4.92e-11	4.55e-09
comp14821_c0	332.06	167.28	6.55	-4.71925	down	3.32e-08	1.12e-06
comp14837_c0	246	0	99.89	9.65617	up	1.74e-09	9.29e-08
comp14841_c0	486.72	24.03	427.87	4.08791	up	7.94e-08	2.38e-06
comp14865_c0	659	0	309.84	12.7094	up	3.59e-18	2.07e-15
comp14868_c0	678	0	10.9	7.9276	up	2.25e-05	0.000320292
comp14875_c0	532	21.98	0.82	-4.71842	down	2.29e-05	0.000324336
comp14885_c0	440.5	0	485.19	12.7755	up	2.29e-18	1.42e-15
comp14888_c0	201	54.21	0	-8.54877	down	1.03e-06	2.28e-05
comp14888_c1	497	3184.49	91.01	-5.19165	down	3.47e-11	3.34e-09
comp14901_c0	283	851.75	82.22	-3.43493	down	2.46e-06	4.83e-05
comp14919_c0	595	1.79	801.83	8.70723	up	2.34e-18	1.42e-15
comp14920_c0	428	2.48	2343.7	9.77932	up	1.48e-21	1.59e-18
comp14924_c0	599	448.26	23438	5.64497	up	1.33e-12	1.82e-10
comp14934_c0	539	436.43	13.72	-5.04947	down	2.89e-10	1.99e-08
comp14938_c0	374	248.72	2456.51	3.23997	up	5.88e-06	0.000102752
comp14941_c0	997	252.18	1919.96	2.86479	up	4.4e-05	0.000557787
comp14958_c0	469	668.15	70.94	-3.29793	down	4.97e-06	8.86e-05
comp14974_c0	502	0	13.43	7.79491	up	3.57e-05	0.000467484
comp14992_c1	249	276.45	24.45	-3.55601	down	3.01e-06	5.78e-05
comp15011_c0	288	0	40.77	8.59283	up	7.45e-07	1.72e-05
comp15034_c0	283	483.65	9.99	-5.64597	down	3.02e-11	2.95e-09
comp15040_c0	546	0	11.95	7.74782	up	4.53e-05	0.000568628
comp15041_c0	343	13.95	393.73	4.74692	up	4.64e-09	2.13e-07
comp15065_c0	284	1.87	353.74	7.42194	up	9.08e-13	1.35e-10
comp15070_c0	596	7.58	219.64	4.78405	up	4.32e-09	1.99e-07
comp15073_c0	444	1.2	284.55	7.7525	up	9.98e-14	1.98e-11
comp15082_c0	568	3.28	147.39	5.40628	up	6.05e-10	3.8e-08
comp15082_c1	924	3.74	251.34	5.99516	up	2.47e-12	3.21e-10
comp15104_c0	313.04	21.23	0	-7.83753	down	3.57e-05	0.000467484
comp15144_c0	362	516.86	36.64	-3.87876	down	2.59e-07	6.85e-06
comp15150_c0	392	96.28	11.65	-3.1021	down	5.45e-05	0.000670008
comp15190_c0	1260	0	157.74	12.6705	up	4.67e-18	2.57e-15
comp15226_c0	274	3.88	480.14	6.84891	up	6.68e-13	1.03e-10
comp15230_c0	439	171.94	9.41	-4.24492	down	8.61e-08	2.56e-06
comp15241_c0	404	3.29	285.81	6.34654	up	6.01e-12	7.14e-10
comp15255_c0	221	66.14	4.92	-3.77556	down	3.69e-05	0.000480965
comp15272_c0	1389	2.3	103.32	5.41537	up	1.44e-10	1.1e-08
comp15272_c1	426	0	62.79	9.77836	up	8.14e-10	4.91e-08
comp15278_c0	319	129.14	10.91	-3.61771	down	5.88e-06	0.000102752
comp15280_c0	1101	0.72	13.23	4.07914	up	4.68e-05	0.00058591
comp15299_c0	725	0.73	76.78	6.57055	up	2.26e-10	1.64e-08
comp15335_c0	238	130.65	13.7	-3.30456	down	3.46e-05	0.000461294
comp15347_c0	260	0	26.76	7.84051	up	2.82e-05	0.000387255
comp15381_c0	1183.89	98.33	4.04	-4.6597	down	5.94e-09	2.61e-07
comp15405_c1	242	0	147.36	10.193	up	5.92e-11	5.2e-09
comp15487_c0	874	0	9.45	8.08744	up	9.48e-06	0.00015233
comp15490_c0	414	130.32	6.3	-4.41755	down	8.04e-08	2.4e-06
comp15514_c0	478	102.31	2.27	-5.51574	down	1.7e-09	9.2e-08
comp15540_c0	590	1.35	23.96	4.03551	up	5.98e-05	0.000722637
comp15550_c0	627	0	197.68	11.9894	up	4.68e-16	1.7e-13
comp15592_c0	562	0.47	165.99	8.24188	up	7.71e-14	1.64e-11
comp15608_c1	1157	18.38	1.88	-3.33504	down	8.42e-05	0.000975487
comp15638_c1	1391	87.33	12.66	-2.84721	down	7.23e-05	0.000852838
comp15668_c0	345	0.77	27.1	4.92754	up	3.23e-05	0.000435131
comp15693_c0	354	0	41.77	8.92464	up	1.12e-07	3.23e-06
comp15735_c0	295.2	6.3	170.16	4.66967	up	5.83e-08	1.82e-06
comp15796_c0	264	214.43	7.41	-4.89638	down	1.45e-08	5.54e-07
comp15834_c0	564	11.78	0	-7.83753	down	3.57e-05	0.000467484
comp15890_c0	238	87.1	7.31	-3.61552	down	2.93e-05	0.000399054
comp15935_c0	489	231.54	5.34	-5.48651	down	9.63e-11	7.88e-09
comp15935_c1	702	128.34	2.17	-5.92279	down	4.24e-11	4e-09
comp15943_c0	397	0	140.77	10.8406	up	9.54e-13	1.39e-10
comp15963_c0	554	147.76	3.14	-5.59539	down	2.41e-10	1.72e-08
comp15965_c0	225	0	36.9	8.08744	up	9.48e-06	0.00015233
comp16018_c0	656	25.12	0.99	-4.65903	down	1.53e-06	3.22e-05
comp16029_c0	1044	0	10.4	8.4821	up	1.22e-06	2.64e-05
comp16098_c0	466	4.56	83.99	4.12016	up	9.3e-07	2.09e-05
comp16101_c0	463	2.87	98.16	5.00191	up	3.11e-08	1.06e-06
comp16152_c1	343	0	19.02	7.74782	up	4.53e-05	0.000568628
comp16190_c0	1060	3.01	97.24	4.93792	up	3.07e-09	1.49e-07
comp16239_c0	870	22.3	1.5	-3.92685	down	1.11e-05	0.000175034
comp16239_c1	425	21.89	0.51	-5.29764	down	2.69e-05	0.000372657
comp16253_c0	717	0.74	25.48	4.96448	up	3.11e-06	5.92e-05
comp16303_c0	814	0.33	16.29	5.43063	up	2.47e-06	4.83e-05
comp16304_c0	1049	0.25	11.82	5.33301	up	3.81e-06	7.04e-05
comp16317_c0	341.62	44.34	1.27	-5.09106	down	3.09e-06	5.9e-05
comp16390_c0	644	26.41	2.36	-3.51966	down	6.4e-05	0.000765812
comp16533_c0	294	0	34.76	8.39309	up	2.05e-06	4.16e-05
comp16549_c1	1124	11.82	0.39	-4.90241	down	8.55e-06	0.000138996
comp16571_c0	351.83	206.23	6.18	-5.10447	down	3.07e-09	1.49e-07
comp16587_c0	500.64	22.83	0.87	-4.68534	down	2.65e-05	0.000369689
comp16597_c1	428	0	26.93	8.56593	up	8.76e-07	1.98e-05
comp16615_c1	1036	0	21.2	9.49442	up	4.33e-09	2e-07
comp16633_c1	335	51.57	1.3	-5.28019	down	1.1e-06	2.4e-05
comp16635_c0	298	22.3	0	-7.83753	down	3.57e-05	0.000467484
comp16676_c1	873	1.83	33.63	4.11404	up	2.61e-06	5.07e-05
comp16688_c0	881.77	1.21	18	3.80038	up	6.24e-05	0.000749525
comp16691_c0	363	2.2	50.32	4.40476	up	8.88e-06	0.000144005
comp16698_c0	391	0	129.02	10.6931	up	2.47e-12	3.21e-10
comp16698_c1	410.67	0	103.25	10.4426	up	1.25e-11	1.37e-09
comp16718_c0	337	0	20.65	7.84051	up	2.82e-05	0.000387255
comp16751_c0	260	1.02	43.49	5.2009	up	8.23e-06	0.00013471
comp16776_c0	386.75	32.99	2.25	-3.8917	down	3.7e-05	0.000480965
comp16849_c0	286	1.86	41.06	4.32839	up	8.52e-05	0.000981297
comp16862_c0	514.5	0	18.17	8.26516	up	4.28e-06	7.73e-05
comp16925_c0	1116	0	11.5	8.72027	up	3.45e-07	8.75e-06
comp16941_c0	696.71	37.38	2.81	-3.77725	down	1.02e-05	0.000162885
comp16974_c0	290.16	45.8	3.75	-3.63834	down	7.67e-05	0.000897221
comp16982_c1	979	9.77	0	-8.36167	down	2.94e-06	5.65e-05
comp16990_c0	533	52.36	2.86	-4.23294	down	1.41e-06	3e-05
comp16990_c1	441	24.71	1.48	-4.0637	down	3.6e-05	0.000469566
comp17013_c0	304.5	0	414.91	12.0169	up	3.87e-16	1.5e-13
comp17024_c0	800	0.33	13.86	5.17296	up	8.23e-06	0.00013471
comp17078_c0	613	19.94	0.71	-4.78239	down	1.71e-05	0.000254493
comp17084_c2	344	0.77	25.92	4.85905	up	3.89e-05	0.000500948
comp17131_c1	458	0	14.72	7.79491	up	3.57e-05	0.000467484
comp17174_c1	1556	0	21.77	10.1209	up	9.25e-11	7.62e-09
comp17196_c1	362	0	33.04	8.61924	up	6.35e-07	1.5e-05
comp17208_c1	669	0	11.7	8.00974	up	1.45e-05	0.000220006
comp17277_c0	675	24.41	0.64	-5.21214	down	1.53e-06	3.22e-05
comp17327_c0	857	26.98	1.27	-4.43609	down	1.07e-06	2.36e-05
comp17376_c1	332	18.41	0	-7.71779	down	5.79e-05	0.000703082
comp17386_c0	505	33.68	3.01	-3.51966	down	6.4e-05	0.000765812
comp17416_c0	1128.09	28.51	0.96	-4.91149	down	6.91e-08	2.1e-06
comp17422_c0	413	19.31	0	-8.09952	down	1.17e-05	0.000182664
comp17436_c0	317.5	0	19.86	7.69914	up	5.79e-05	0.000703082
comp17437_c1	317	0	26.75	8.12478	up	7.72e-06	0.000127768
comp17460_c0	605	0.44	15.1	4.8937	up	3.23e-05	0.000435131
comp17460_c1	610	0.87	28.52	4.89421	up	4.77e-06	8.54e-05
comp17511_c1	874	11.56	0.25	-5.41593	down	1.59e-05	0.000239161
comp17547_c0	478.71	38.31	0.45	-6.27466	down	1.46e-07	4.09e-06
comp17589_c0	1060	2.76	31.39	3.4318	up	2.75e-05	0.000380104
comp17650_c0	957	0	10.68	8.39309	up	2.05e-06	4.16e-05
comp17669_c0	631	17.67	0.34	-5.55992	down	7.02e-06	0.000118055
comp17723_c0	386	0	19.15	7.9276	up	2.25e-05	0.000320292
comp17756_c0	436	1.22	36.41	4.76235	up	9.39e-06	0.000151508
comp17794_c0	635	0.42	36.64	6.23993	up	2.51e-08	8.82e-07
comp17833_c0	544.34	19.04	1.2	-3.99174	down	4.92e-05	0.000609831
comp17839_c2	425	38.77	1.02	-5.21214	down	1.53e-06	3.22e-05
comp17929_c1	844	0	16.75	8.85968	up	1.68e-07	4.62e-06
comp17941_c0	309	0.86	32.37	5.02453	up	1.89e-05	0.000276388
comp17961_c0	371	53.73	4.1	-3.74811	down	2.04e-05	0.000296377
comp17968_c0	458	1.16	38.93	4.92977	up	3.85e-06	7.1e-05
comp17988_c0	1105	0.48	15.94	4.9121	up	4.28e-06	7.73e-05
comp17995_c0	577	0	35.04	9.37553	up	8.67e-09	3.58e-07
comp18041_c0	408.47	82.63	1.06	-6.24532	down	6.99e-10	4.28e-08
comp18070_c0	306	56.46	1.42	-5.28019	down	1.1e-06	2.4e-05
comp18071_c0	624	0.43	21.95	5.47706	up	1.87e-06	3.82e-05
comp18083_c0	363	0	125.2	10.5425	up	6.72e-12	7.79e-10
comp18094_c0	1269	0	4.8	7.64876	up	7.45e-05	0.000873472
comp18117_c0	509	0.52	44.43	6.19896	up	3.01e-08	1.04e-06
comp18119_c0	720	0	19.93	8.88166	up	1.47e-07	4.09e-06
comp18175_c0	903	0.29	45.03	7.04455	up	1.81e-10	1.35e-08
comp18207_c0	630	0	39.35	9.66887	up	1.59e-09	8.67e-08
comp18356_c0	284	0	45.17	8.72027	up	3.45e-07	8.75e-06
comp18407_c0	270.55	25.54	0	-7.89387	down	2.82e-05	0.000387255
comp18418_c0	466	24.52	1.87	-3.73339	down	8.52e-05	0.000981297
comp18424_c0	255	0	23.88	7.64876	up	7.45e-05	0.000873472
comp18429_c0	331	0	27.59	8.23133	up	4.28e-06	7.73e-05
comp18461_c0	1216	0	35.94	10.4863	up	9.61e-12	1.08e-09
comp18483_c0	271	137.3	6.42	-4.4585	down	2.67e-07	7.03e-06
comp18486_c0	591.66	2.25	65.06	4.76233	up	1.29e-07	3.67e-06
comp18490_c0	260	1.02	73.6	5.95831	up	1.32e-07	3.75e-06
comp18525_c0	517	0	12.62	7.74782	up	4.53e-05	0.000568628
comp18549_c0	1084.53	78.42	8.42	-3.27845	down	1.11e-05	0.000176213
comp18549_c1	856	38.5	3.3	-3.59271	down	8.49e-06	0.000138308
comp18554_c0	245.5	135.32	13.29	-3.39989	down	2.08e-05	0.000301193
comp18567_c0	308	0	55.77	9.14054	up	3.63e-08	1.21e-06
comp18567_c1	213	0	134.76	9.88013	up	4.35e-10	2.85e-08
comp18591_c0	642.06	16.97	1.02	-4.0637	down	3.6e-05	0.000469566
comp18606_c0	352	136.66	3.71	-5.23558	down	5.34e-09	2.38e-07
comp18636_c0	718	4.07	109.03	4.6655	up	2.23e-08	7.97e-07
comp18664_c0	331	269.79	36.13	-2.96091	down	4.79e-05	0.00059741
comp18669_c0	863	100.4	8.32	-3.65186	down	1.67e-06	3.47e-05
comp18691_c0	776.19	0.68	788.35	10.0282	up	1.93e-20	1.83e-17
comp18693_c0	562	0	11.99	7.79491	up	3.57e-05	0.000467484
comp18701_c0	258.88	113.96	11.76	-3.32726	down	3.33e-05	0.000445921
comp18757_c0	402	94.57	9.74	-3.33301	down	2.55e-05	0.000356785
comp18767_c0	338.86	56.47	0.64	-6.33596	down	9.63e-08	2.83e-06
comp18776_c0	345	50.07	1.26	-5.28019	down	1.1e-06	2.4e-05
comp18780_c0	225	0	477.43	11.783	up	1.86e-15	5.8e-13
comp18780_c1	383.2	0	115.19	10.5005	up	8.66e-12	9.88e-10
comp18783_c0	699	19.01	0.31	-5.81086	down	1.87e-06	3.82e-05
comp18800_c0	609	20.95	1.43	-3.8917	down	3.7e-05	0.000480965
comp18801_c0	1119	0.24	22.35	6.34383	up	1.37e-08	5.26e-07
comp18806_c0	341	0.78	48.46	5.74716	up	4.03e-07	1e-05
comp18837_c0	278	4.78	86.04	4.07678	up	6.23e-06	0.000107486
comp18847_c0	477	0	12.76	7.64876	up	7.45e-05	0.000873472
comp18898_c0	357.31	54.3	4.26	-3.70918	down	2.45e-05	0.000344457
comp18901_c0	347	0.77	67.05	6.23993	up	2.51e-08	8.82e-07
comp18920_c0	761	43.66	2	-4.48424	down	3.21e-07	8.23e-06
comp18927_c0	280	115.8	6.99	-4.09296	down	1.77e-06	3.63e-05
comp18931_c1	238	1.12	49.34	5.25521	up	6e-06	0.000104324
comp18933_c1	393	0	22.13	8.16118	up	6.32e-06	0.000107859
comp18943_c0	508.28	33.99	2.57	-3.75966	down	2.66e-05	0.000370506
comp18965_c0	273	103.19	8.76	-3.60486	down	1.02e-05	0.000162425
comp18979_c0	271.24	380.18	53.71	-2.88437	down	6.76e-05	0.000802875
comp18984_c2	287	0.93	53.79	5.64917	up	7.42e-07	1.72e-05
comp18990_c0	326	0.82	47.37	5.64917	up	7.42e-07	1.72e-05
comp18993_c0	455.21	96.92	1.91	-5.67944	down	1.32e-09	7.44e-08
comp18998_c0	300	1.77	93.5	5.58255	up	9.42e-08	2.78e-06
comp19004_c0	318	381.19	39.66	-3.32493	down	6.51e-06	0.000111044
comp19006_c0	792	0.34	44.02	6.81977	up	7.44e-10	4.55e-08
comp19042_c0	639	0.42	26.54	5.78457	up	3.58e-07	9.03e-06
comp19064_c0	729	1.82	23.56	3.59993	up	7.85e-05	0.0009162
comp19066_c1	391	25.15	0	-8.40108	down	2.45e-06	4.82e-05
comp19082_c0	337	46.53	1.29	-5.14072	down	2.43e-06	4.82e-05
comp19109_c0	988	0.27	134.48	8.75194	up	2.55e-15	7.64e-13
comp19118_c0	387	2.75	56.19	4.25366	up	5.87e-06	0.000102673
comp19122_c0	788	0.67	36.98	5.63735	up	7.04e-08	2.14e-06
comp19123_c0	294.35	474.03	26.6	-4.2141	down	5.64e-08	1.77e-06
comp19132_c0	739	40.28	0.59	-6.06416	down	2.16e-09	1.11e-07
comp19132_c1	393	22.99	0.55	-5.25595	down	3.23e-05	0.000435131
comp19149_c0	1740	49.79	0.87	-5.8664	down	6.02e-11	5.23e-09
comp19167_c0	439	54.49	1.98	-4.79706	down	2.81e-07	7.37e-06
comp19172_c0	511	1.56	74.04	5.45414	up	2.35e-08	8.33e-07
comp19191_c0	506	6.83	80.79	3.48994	up	1.3e-05	0.00020038
comp19195_c0	547.5	0	16.68	8.23133	up	4.28e-06	7.73e-05
comp19231_c0	458	210.07	16.14	-3.76004	down	8.75e-07	1.98e-05
comp19280_c0	1295	22.99	0.5	-5.51105	down	1.13e-08	4.5e-07
comp19307_c0	585	354.82	28.99	-3.67454	down	7.46e-07	1.73e-05
comp19336_c1	744	186.83	6.43	-4.91553	down	1.17e-09	6.61e-08
comp19345_c0	335	307.03	37.65	-3.08829	down	2.43e-05	0.000342087
comp19352_c1	1178	0.45	13.29	4.74249	up	1.06e-05	0.000167957
comp19353_c0	459	176.6	7.58	-4.59375	down	1.86e-08	6.78e-07
comp19356_c0	563	0.47	312.91	9.1586	up	1.64e-16	6.74e-14
comp19399_c0	731	0	13.39	8.33054	up	2.94e-06	5.65e-05
comp19449_c0	271.4	53.86	0.8	-5.94807	down	8.42e-07	1.91e-05
comp19460_c0	473.29	18.53	0.46	-5.21302	down	3.89e-05	0.000500948
comp19469_c0	495.57	17.16	0.44	-5.16878	down	4.69e-05	0.00058591
comp19473_c0	296	97.87	2.2	-5.47192	down	1.4e-08	5.37e-07
comp19486_c0	433	27.62	1.51	-4.19765	down	1.98e-05	0.000287356
comp19487_c0	639	20.8	0.34	-5.81086	down	1.87e-06	3.82e-05
comp19499_c0	611.88	21.72	1.07	-4.34931	down	8.55e-06	0.000138996
comp19540_c0	319	80.82	4.09	-4.33641	down	1.16e-06	2.53e-05
comp19547_c1	703	16.63	1.24	-3.76647	down	7.38e-05	0.00086975
comp19558_c0	272	12.7	172.68	3.6901	up	4.25e-06	7.73e-05
comp19559_c0	387.04	30.21	0	-8.65038	down	6.35e-07	1.5e-05
comp19589_c0	940.31	88.19	6.01	-3.93086	down	4.65e-07	1.13e-05
comp19589_c1	419	149.06	5.19	-4.88833	down	1.19e-08	4.68e-07
comp19653_c0	729.38	36.07	0.89	-5.33324	down	3.4e-08	1.14e-06
comp19663_c0	350	159.46	1.86	-6.41729	down	3.78e-11	3.6e-09
comp19664_c0	854	0	147.43	12.012	up	4.02e-16	1.51e-13
comp19676_c1	287.66	11.09	155.73	3.73623	up	4.1e-06	7.51e-05
comp19685_c0	683	0	26.74	9.22893	up	2.04e-08	7.38e-07
comp19691_c0	623	2.13	31.41	3.78769	up	2.95e-05	0.000401346
comp19712_c1	757	21.77	1.15	-4.26019	down	5.33e-06	9.37e-05
comp19715_c0	425	0	56.79	9.63044	up	1.9e-09	9.99e-08
comp19719_c0	461	0.58	26.41	5.30754	up	4.42e-06	7.96e-05
comp19727_c1	1009	15.01	1.08	-3.82699	down	2.93e-05	0.000398967
comp19786_c0	592	0	116.81	11.1477	up	1.28e-13	2.52e-11
comp19804_c0	687	113.74	4.11	-4.83745	down	5.34e-09	2.38e-07
comp19804_c1	253	24.16	0	-7.71779	down	5.79e-05	0.000703082
comp19817_c0	387.44	22.64	0	-8.23654	down	5.19e-06	9.14e-05
comp19830_c1	790	15.81	0.55	-4.81335	down	1.29e-05	0.000199442
comp19840_c1	294.5	0	20.67	7.64876	up	7.45e-05	0.000873472
comp19856_c1	247	0	132.94	10.0739	up	1.29e-10	1e-08
comp19857_c0	350	48.6	1.24	-5.25786	down	1.23e-06	2.65e-05
comp19886_c0	562	170.25	6.19	-4.83286	down	4.17e-09	1.94e-07
comp19954_c0	728	1.1	20.61	4.12149	up	4.16e-05	0.000532434
comp19972_c0	645	50.27	3.03	-4.09296	down	1.77e-06	3.63e-05
comp19980_c0	267	0	35.02	8.26516	up	4.28e-06	7.73e-05
comp19981_c0	691	21.54	170.25	2.91652	up	6.08e-05	0.000732787
comp19991_c0	561	0.47	20.54	5.22831	up	7.02e-06	0.000118055
comp19992_c0	453	150.78	17.28	-3.18386	down	2.3e-05	0.000326062
comp19996_c0	532	0.5	17.17	4.8937	up	3.23e-05	0.000435131
comp20010_c0	601	0	10.85	7.74782	up	4.53e-05	0.000568628
comp20011_c1	241	2.21	165.12	6.08656	up	4.78e-09	2.19e-07
comp20013_c0	1009	0.26	134.91	8.78692	up	2.03e-15	6.22e-13
comp20028_c0	1178	87.33	3.14	-4.85044	down	3.42e-09	1.64e-07
comp20030_c0	724	0	29.73	9.4656	up	5.26e-09	2.36e-07
comp20032_c1	422	0.63	22.67	4.9606	up	2.69e-05	0.000372657
comp20038_c0	551	62.22	1.97	-5.00378	down	3.97e-08	1.31e-06
comp20044_c0	314	0.85	50.55	5.68917	up	5.79e-07	1.39e-05
comp20045_c0	300	0.89	36.24	5.14447	up	9.66e-06	0.00015505
comp20079_c0	713.5	0	23.47	9.10361	up	4.09e-08	1.33e-06
comp20079_c1	237	2.24	55.05	4.48001	up	4.23e-05	0.000538589
comp20094_c0	216	0	29.19	7.69914	up	5.79e-05	0.000703082
comp20108_c0	1054	0.76	15.89	4.27945	up	1.67e-05	0.000250226
comp20127_c0	423	0.63	27.25	5.22831	up	7.02e-06	0.000118055
comp20147_c0	1138.88	223.8	8.4	-4.79468	down	1.15e-09	6.54e-08
comp20188_c1	538.9	49.32	4.04	-3.65658	down	1.63e-05	0.000244414
comp20209_c0	826	18.3	0.79	-4.53795	down	3.09e-06	5.9e-05
comp20209_c1	550	17.4	0.4	-5.33815	down	2.25e-05	0.000320412
comp20210_c0	425	0.63	27.63	5.25521	up	6e-06	0.000104324
comp20239_c1	495	11.28	123	3.37701	up	1.13e-05	0.000178557
comp20252_c0	352	191.09	12.36	-4.00477	down	3.53e-07	8.95e-06
comp20269_c0	507	19.4	0.43	-5.37756	down	1.89e-05	0.000276388
comp20291_c0	263	148.55	5.79	-4.71793	down	7.97e-08	2.39e-06
comp20294_c0	529.66	152.12	6.57	-4.58426	down	1.96e-08	7.09e-07
comp20314_c0	221	0	154.48	10.1301	up	9.25e-11	7.62e-09
comp20328_c0	484.13	45.56	1.8	-4.68039	down	5.55e-07	1.33e-05
comp20332_c0	403.26	32.95	2.16	-3.95047	down	2.84e-05	0.000388997
comp20334_c0	704.33	0	77.63	10.8066	up	1.18e-12	1.62e-10
comp20340_c0	370	68.24	2.35	-4.87497	down	1.73e-07	4.74e-06
comp20352_c0	730	0	13.7	8.36216	up	2.45e-06	4.82e-05
comp20360_c0	328	0	19.89	7.74782	up	4.53e-05	0.000568628
comp20365_c0	298	45.48	0.73	-5.83936	down	1.63e-06	3.4e-05
comp20365_c1	1994	37.05	1.31	-4.87094	down	4.88e-09	2.22e-07
comp20366_c0	459.82	577	14.66	-5.3555	down	4.06e-11	3.84e-09
comp20420_c0	419	345.48	11.94	-4.91123	down	1.16e-09	6.6e-08
comp20435_c0	463	0	34.28	9.0268	up	6.69e-08	2.05e-06
comp20449_c1	319	0.83	37.49	5.28161	up	5.15e-06	9.11e-05
comp20449_c2	361	0	19.28	7.84051	up	2.82e-05	0.000387255
comp20451_c0	292	69.17	5.21	-3.76719	down	1.87e-05	0.000274324
comp20466_c0	1096	449.1	62.7	-2.90369	down	3.9e-05	0.000501757
comp20491_c0	724	1.1	24.93	4.38751	up	9.85e-06	0.000157327
comp20493_c0	318	36.77	2.74	-3.76647	down	7.38e-05	0.00086975
comp20531_c0	389.64	521.09	65.85	-3.04643	down	2.2e-05	0.000316627
comp20541_c2	494	168.93	13.21	-3.73466	down	1.06e-06	2.33e-05
comp20552_c0	265.26	70.14	2.46	-4.83383	down	5.82e-07	1.39e-05
comp20555_c0	378	78.04	0	-9.9832	down	2.41e-10	1.72e-08
comp20561_c0	465	0	196.41	11.5489	up	9.02e-15	2.34e-12
comp20563_c0	637	0.83	69.3	6.23609	up	1.86e-09	9.89e-08
comp20601_c0	395.81	463.31	19.23	-4.64878	down	3.77e-09	1.78e-07
comp20617_c0	709	0	12.27	8.16118	up	6.32e-06	0.000107859
comp20639_c0	457	0	22.36	8.39309	up	2.05e-06	4.16e-05
comp20648_c0	791	454.77	15.12	-4.97018	down	2.61e-10	1.83e-08
comp20673_c0	580.5	0	10.86	7.69914	up	5.79e-05	0.000703082
comp20676_c0	439	56.31	0.99	-5.79625	down	1.06e-08	4.28e-07
comp20699_c0	393.48	40.14	325.83	2.96644	up	4.36e-05	0.000552874
comp20704_c0	455	62.5	3.82	-4.07103	down	2.61e-06	5.07e-05
comp20705_c0	326	0	29.35	8.29822	up	3.54e-06	6.57e-05
comp20711_c0	294.99	3.6	75.32	4.28219	up	4.93e-06	8.79e-05
comp20712_c0	562.5	0	257.59	12.2139	up	1.03e-16	4.59e-14
comp20718_c0	337	0	23.87	8.04911	up	1.17e-05	0.000182664
comp20723_c0	593	38.54	2.57	-3.94529	down	6.75e-06	0.000114485
comp20728_c0	416	69	4.18	-4.08444	down	2.28e-06	4.57e-05
comp20730_c0	761	0.7	47.43	5.94601	up	1.13e-08	4.49e-07
comp20747_c1	963	0	7.9	7.96925	up	1.8e-05	0.000264849
comp20764_c0	524.99	1154.55	79.94	-3.91517	down	1.18e-07	3.38e-06
comp20768_c0	1110.61	45.23	0.78	-5.86653	down	4.05e-10	2.69e-08
comp20776_c0	903	0	10.11	8.23133	up	4.28e-06	7.73e-05
comp20784_c0	510	631.08	24.3	-4.75883	down	1.04e-09	5.94e-08
comp20784_c1	267	2664.75	100.99	-4.78379	down	5.59e-10	3.52e-08
comp20802_c0	302	584.34	14.4	-5.39642	down	5.55e-11	4.93e-09
comp20807_c0	508	0.52	282.58	8.86321	up	1.19e-15	3.97e-13
comp20820_c0	578	40	814.08	4.28166	up	1.61e-08	6.06e-07
comp20822_c0	844	47.23	3.86	-3.66271	down	4.98e-06	8.88e-05
comp20823_c0	401.12	5.96	87.82	3.80053	up	6.79e-06	0.000114868
comp20832_c0	1525	1122.87	144.87	-3.01781	down	1.93e-05	0.000281654
comp20832_c1	207	627.84	57.78	-3.50213	down	2.33e-06	4.66e-05
comp20874_c0	461	0.58	1156.6	10.7564	up	2.96e-21	3.04e-18
comp20875_c1	368	18.78	0	-7.89387	down	2.82e-05	0.000387255
comp20877_c0	1030	2396.06	362.49	-2.78822	down	6.57e-05	0.000783728
comp20879_c0	498	44.3	2.62	-4.11181	down	4.15e-06	7.6e-05
comp20880_c0	883.5	13365	444.01	-4.97528	down	1.11e-10	8.92e-09
comp20882_c0	707	6037.26	632.99	-3.31722	down	3.42e-06	6.42e-05
comp20883_c0	381.55	126.77	7.41	-4.1459	down	3.69e-07	9.25e-06
comp20887_c0	481	78.99	3.16	-4.67816	down	1.04e-07	3.01e-06
comp20896_c0	337	0.79	51.62	5.82103	up	2.84e-07	7.45e-06
comp20901_c0	929	7774.99	376.62	-4.43118	down	3.76e-09	1.78e-07
comp20903_c0	303	56.13	5.02	-3.51966	down	6.4e-05	0.000765812
comp20929_c0	321.02	29.15	0.68	-5.29764	down	2.69e-05	0.000372657
comp20934_c0	265	96.28	10.67	-3.22385	down	6.21e-05	0.0007473
comp20934_c1	605	1547.16	130.11	-3.63497	down	5.89e-07	1.4e-05
comp20949_c0	690	2733.15	111.25	-4.68187	down	8.59e-10	5.15e-08
comp20964_c0	791	316.5	10.45	-4.97966	down	3.49e-10	2.35e-08
comp20973_c0	386	0	41.69	9.04639	up	5.9e-08	1.83e-06
comp20987_c1	264	37.25	0.82	-5.37756	down	1.89e-05	0.000276388
comp20994_c0	431	16.65	3255.92	7.54189	up	1.8e-17	9.27e-15
comp21036_c0	371	693.76	24.03	-4.9097	down	5.5e-10	3.49e-08
comp21040_c0	564	0	12.34	7.84051	up	2.82e-05	0.000387255
comp21041_c0	730	878.51	92.64	-3.30841	down	4.1e-06	7.51e-05
comp21048_c0	354	130.63	14.74	-3.20364	down	3.01e-05	0.00040825
comp21053_c1	290	0	54.74	9.0268	up	6.69e-08	2.05e-06
comp21069_c0	813.89	13.72	0.8	-4.09837	down	3.09e-05	0.000418096
comp21079_c0	331.33	0	23.78	8.00974	up	1.45e-05	0.000220006
comp21093_c0	336	703.99	23.95	-4.93608	down	4.63e-10	3e-08
comp21118_c0	925.02	295.65	43.02	-2.84353	down	6.07e-05	0.000731896
comp21119_c0	714	0.65	18.58	4.50381	up	3.7e-05	0.000480965
comp21120_c0	664	1.2	376.28	8.17637	up	4.59e-16	1.69e-13
comp21131_c0	302	1.76	77.76	5.32652	up	4.27e-07	1.05e-05
comp21141_c0	276	0	69.33	9.29593	up	1.47e-08	5.58e-07
comp21143_c0	559	21.87	0.78	-4.78239	down	1.71e-05	0.000254493
comp21168_c0	772	6.54	465.61	6.0816	up	6.66e-13	1.03e-10
comp21171_c1	460	0	19.38	8.19668	up	5.19e-06	9.14e-05
comp21199_c0	239	88.96	0.91	-6.48774	down	3.98e-08	1.31e-06
comp21209_c0	870	15.58	1.25	-3.66685	down	6.77e-05	0.000802875
comp21237_c1	586	27.21	1.48	-4.21297	down	7.46e-06	0.000124555
comp21256_c0	943	7.33	156.8	4.35002	up	3.01e-08	1.04e-06
comp21262_c0	346.44	309.93	6.9	-5.53405	down	8.23e-11	6.93e-09
comp21268_c1	409	0	24.46	8.36216	up	2.45e-06	4.82e-05
comp21269_c0	746	0	15.16	8.53853	up	1.03e-06	2.28e-05
comp21272_c0	447	54.11	2.43	-4.50086	down	7.74e-07	1.78e-05
comp21278_c0	642	37.26	3.39	-3.50475	down	3.59e-05	0.00046897
comp21303_c0	948	403.99	11.47	-5.19822	down	6.94e-11	5.94e-09
comp21308_c0	389	312.75	8.39	-5.27239	down	2.74e-10	1.91e-08
comp21325_c0	934	3.41	364.13	6.6599	up	3.83e-14	8.8e-12
comp21329_c0	231	0	264.52	10.9693	up	4.16e-13	7.18e-11
comp21342_c0	624.56	3.83	496.14	6.93632	up	1.77e-14	4.42e-12
comp21346_c0	343	2.32	77.98	4.95419	up	4.48e-07	1.09e-05
comp21351_c0	1077.76	12.08	0.4	-4.87333	down	9.79e-06	0.000156585
comp21353_c0	379	41.37	2.87	-3.87665	down	2.33e-05	0.00032932
comp21365_c0	440	0	25.65	8.53853	up	1.03e-06	2.28e-05
comp21365_c1	520	1.02	23.42	4.38072	up	6.41e-05	0.000765812
comp21385_c0	1014.64	37.2	0.64	-5.85315	down	1.37e-09	7.65e-08
comp21402_c0	362	0	17.42	7.69914	up	5.79e-05	0.000703082
comp21413_c0	547	0.51	15.11	4.74982	up	6.91e-05	0.000817874
comp21414_c0	690.3	26.95	0.63	-5.38694	down	1.18e-07	3.39e-06
comp21421_c1	365	0	50.64	9.24597	up	1.83e-08	6.7e-07
comp21423_c0	355	29.2	1.23	-4.54485	down	4.92e-05	0.000609831
comp21435_c0	340	5.47	117.68	4.3417	up	4.17e-07	1.03e-05
comp21436_c1	346	1107.65	81.07	-3.83432	down	2.25e-07	6.03e-06
comp21458_c0	767	33.61	2.84	-3.61268	down	2.01e-05	0.000291944
comp21468_c0	672	2.37	30.09	3.57706	up	4.53e-05	0.000568628
comp21475_c0	670	193.98	21.75	-3.21806	down	1.1e-05	0.000174178
comp21497_c0	365	0.73	22.04	4.71149	up	8.44e-05	0.000975487
comp21503_c0	272	73.25	4	-4.22225	down	3.68e-06	6.82e-05
comp21504_c0	285	109.11	3.81	-4.86304	down	8.92e-08	2.63e-06
comp21540_c0	479.5	0	19.95	8.29822	up	3.54e-06	6.57e-05
comp21558_c0	613	16.48	0.71	-4.50748	down	6.8e-05	0.000806025
comp21567_c0	568	64.1	1.15	-5.80147	down	1.93e-09	1.01e-07
comp21600_c0	253	31.51	0	-8.09952	down	1.17e-05	0.000182664
comp21600_c1	396	20.81	0.55	-5.12313	down	5.69e-05	0.000696992
comp21600_c2	566	45.08	1.54	-4.89006	down	1.6e-07	4.43e-06
comp21609_c0	1567	0.51	31.36	5.83111	up	2.21e-09	1.13e-07
comp21616_c0	596	3.57	45.49	3.59459	up	1.75e-05	0.000259775
comp21627_c0	340	0	22.38	7.96925	up	1.8e-05	0.000264849
comp21665_c0	1117	196.77	7.59	-4.75451	down	1.49e-09	8.21e-08
comp21682_c0	528	0	12.36	7.74782	up	4.53e-05	0.000568628
comp21682_c1	247	0	81.87	9.37553	up	8.67e-09	3.58e-07
comp21682_c2	270	0	97.45	9.75474	up	8.83e-10	5.27e-08
comp21684_c0	649	3.69	319.98	6.359	up	8.42e-13	1.26e-10
comp21711_c0	552	3.85	125.62	4.94523	up	6.59e-09	2.83e-07
comp21712_c0	534	0	26.06	8.83736	up	1.94e-07	5.25e-06
comp21722_c0	409.4	35.7	2.66	-3.77556	down	3.69e-05	0.000480965
comp21739_c0	757	58.63	6.61	-3.20547	down	3.05e-05	0.000413507
comp21762_c0	399	2.66	67.03	4.55194	up	1.16e-06	2.53e-05
comp21768_c0	630	28.68	366.91	3.61117	up	1.03e-06	2.28e-05
comp21775_c0	474	13.46	130.75	3.21083	up	2.12e-05	0.000306793
comp21815_c0	351.13	1201.22	122	-3.36226	down	3.24e-06	6.13e-05
comp21818_c0	234.1	43.14	2.79	-3.95438	down	5.78e-05	0.000703082
comp21847_c1	353	2.26	46.2	4.24155	up	2.08e-05	0.000301193
comp21857_c0	1005	0	9.52	8.29822	up	3.54e-06	6.57e-05
comp21859_c2	298	29.43	0	-8.23654	down	5.19e-06	9.14e-05
comp21862_c1	417	29.32	1.04	-4.78239	down	1.71e-05	0.000254493
comp21881_c0	282.29	127.1	996.01	2.90552	up	4.43e-05	0.000561272
comp21887_c0	498	42.28	370.28	3.06922	up	2.22e-05	0.000319381
comp21889_c0	578.2	63.41	4.51	-3.8611	down	2.18e-06	4.39e-05
comp21895_c0	492.16	31.86	0.88	-5.14072	down	2.43e-06	4.82e-05
comp21914_c0	473	25.85	1.84	-3.83045	down	4.85e-05	0.000602877
comp21925_c1	415	16.01	0	-7.83753	down	3.57e-05	0.000467484
comp21926_c0	464	170.28	4.69	-5.22599	down	1.43e-09	7.96e-08
comp21940_c0	676	1.97	28.63	3.77159	up	3.24e-05	0.000435789
comp21940_c1	307	6.93	76.5	3.38394	up	5.24e-05	0.000645359
comp21943_c0	1267	0	78.95	11.6801	up	3.7e-15	1.05e-12
comp21943_c1	351	0	19.21	7.79491	up	3.57e-05	0.000467484
comp21944_c0	354	57.06	3.69	-3.98487	down	8.39e-06	0.000136912
comp21965_c0	424	0.63	123.6	7.41031	up	1.75e-11	1.83e-09
comp21966_c0	278.48	2.86	50.76	4.03551	up	5.98e-05	0.000722637
comp21966_c1	323.44	1.64	183.54	6.66325	up	1.26e-10	9.86e-09
comp21967_c0	601	0.88	60.06	5.94601	up	1.13e-08	4.49e-07
comp21977_c0	381	145.19	2.85	-5.69252	down	5.57e-10	3.52e-08
comp21981_c0	690	2290.67	69.96	-5.0958	down	6.29e-11	5.45e-09
comp21982_c0	883	2163.15	206.87	-3.44986	down	1.64e-06	3.43e-05
comp22015_c0	436.58	505.27	20.92	-4.65319	down	2.85e-09	1.39e-07
comp22056_c0	692	190.88	10.37	-4.26006	down	4.35e-08	1.41e-06
comp22060_c1	625.04	29.34	2.78	-3.4389	down	7.14e-05	0.000843944
comp22069_c0	766.86	134.47	5.95	-4.55156	down	1.2e-08	4.7e-07
comp22087_c0	814	5681.67	153.31	-5.27487	down	1.7e-11	1.79e-09
comp22095_c1	565	0	82.75	10.5833	up	5e-12	6.15e-10
comp22096_c0	1148.03	1318.93	96.93	-3.82877	down	1.77e-07	4.83e-06
comp22102_c0	323	27.98	0.67	-5.25595	down	3.23e-05	0.000435131
comp22106_c0	409	0.65	46.25	5.94184	up	1.46e-07	4.09e-06
comp22112_c0	772.23	3.79	45.05	3.49628	up	1.97e-05	0.000287356
comp22125_c0	1233	29.53	1.06	-4.83405	down	6.34e-08	1.96e-06
comp22141_c0	286	187.71	17.49	-3.47982	down	6.65e-06	0.000112978
comp22141_c1	806	15.5	1.08	-3.8614	down	4.23e-05	0.000538589
comp22163_c0	649	52.01	3.35	-4.00107	down	2.34e-06	4.69e-05
comp22170_c0	498	0	24.45	8.64517	up	5.43e-07	1.31e-05
comp22173_c0	298	0.89	51.08	5.62875	up	8.42e-07	1.91e-05
comp22173_c1	546.5	0	44.56	9.64336	up	1.74e-09	9.29e-08
comp22181_c0	369	211.76	22.39	-3.30012	down	9.73e-06	0.000155942
comp22193_c0	540.01	188.5	6.85	-4.83545	down	3.8e-09	1.79e-07
comp22221_c0	367	83.29	4.74	-4.17495	down	1.45e-06	3.06e-05
comp22227_c0	225	446.5	63.29	-2.89034	down	6.44e-05	0.0007688
comp22238_c0	585.47	31.32	1.11	-4.8131	down	7.16e-07	1.68e-05
comp22247_c0	1149	1.62	21.95	3.67677	up	1.7e-05	0.00025391
comp22249_c0	797	31.68	521.42	3.97554	up	1.03e-07	2.98e-06
comp22249_c1	397	66.93	1172.87	4.06557	up	5.49e-08	1.73e-06
comp22257_c0	905	19.09	1.2	-4.01612	down	1.09e-05	0.000173251
comp22265_c0	441	878.66	76.95	-3.57634	down	9.99e-07	2.23e-05
comp22266_c0	403	344.29	50.72	-2.82462	down	8.09e-05	0.000941912
comp22274_c0	543	41.11	1.2	-5.09649	down	1.39e-07	3.92e-06
comp22277_c0	299	1129.76	172.36	-2.77543	down	8.03e-05	0.000935998
comp22288_c0	375	3.54	50.45	3.73885	up	3.92e-05	0.000503851
comp22294_c0	364	9.49	200.72	4.32719	up	1.04e-07	3.02e-06
comp22302_c0	395	1.35	59.46	5.32652	up	4.27e-07	1.05e-05
comp22307_c0	681	11.71	0.32	-5.076	down	8.44e-05	0.000975487
comp22308_c0	337	154.57	11.61	-3.78755	down	2.02e-06	4.12e-05
comp22323_c0	336	3.16	80.9	4.57519	up	1e-06	2.23e-05
comp22323_c1	633.72	243.09	15.78	-4.00538	down	1.32e-07	3.75e-06
comp22330_c0	552	6.26	130.39	4.30557	up	1.21e-07	3.45e-06
comp22354_c0	487	228.66	9.38	-4.66242	down	5.98e-09	2.63e-07
comp22365_c0	697	30.89	1280.27	5.30791	up	2.18e-11	2.23e-09
comp22366_c0	344	139.07	5.06	-4.82082	down	3.06e-08	1.05e-06
comp22366_c1	311	92.29	4.89	-4.27354	down	1.07e-06	2.35e-05
comp22372_c1	999	0.8	23.51	4.76679	up	1.27e-06	2.73e-05
comp22373_c0	1769	18.78	0.74	-4.70191	down	1.35e-07	3.83e-06
comp22378_c0	572	1.39	35.35	4.55137	up	4.05e-06	7.42e-05
comp22382_c0	527	0	13.62	7.88471	up	2.25e-05	0.000320292
comp22384_c0	771	0	808.88	14.3201	up	5.71e-23	1.13e-19
comp22387_c0	396	0	60.95	9.63044	up	1.9e-09	9.99e-08
comp22394_c0	588	36.16	1.85	-4.31523	down	2.13e-06	4.3e-05
comp22400_c0	1052	0.25	9.09	4.9606	up	2.69e-05	0.000372657
comp22437_c0	589	62.72	1.48	-5.42352	down	6.68e-09	2.87e-07
comp22448_c0	1105	1.2	21.45	4.06363	up	6.75e-06	0.000114485
comp22449_c0	339	36.06	1.28	-4.78239	down	1.71e-05	0.000254493
comp22461_c0	610.18	55.75	4.99	-3.53266	down	1.12e-05	0.000176213
comp22469_c0	565	0.94	31.94	4.94723	up	3.46e-06	6.49e-05
comp22471_c0	486	3.28	124.39	5.1554	up	5.36e-09	2.39e-07
comp22486_c0	476.36	5.02	71.21	3.74613	up	9.51e-06	0.00015275
comp22489_c0	384.97	220.23	12.43	-4.20246	down	9.98e-08	2.91e-06
comp22492_c0	1111.24	4.54	1729.26	8.49997	up	4.72e-20	4.13e-17
comp22505_c0	328	3.24	145.85	5.39007	up	7.99e-09	3.34e-07
comp22505_c1	842	1.58	306.95	7.50929	up	2.52e-15	7.64e-13
comp22508_c0	579	14.69	126.19	3.03483	up	5.02e-05	0.000621511
comp22509_c0	583	4.56	49.98	3.37677	up	4.83e-05	0.000601323
comp22511_c1	428	150.19	3.56	-5.4367	down	9.51e-10	5.54e-08
comp22533_c0	264	13.09	126.85	3.20237	up	5.94e-05	0.000719845
comp22540_c0	465	0	15.43	7.88471	up	2.25e-05	0.000320292
comp22554_c0	484.19	246.46	16.17	-3.98854	down	2.23e-07	6e-06
comp22565_c0	583	218.4	8.95	-4.664	down	5.39e-09	2.4e-07
comp22586_c0	805	0.66	28.36	5.28593	up	5.55e-07	1.33e-05
comp22593_c0	834	0.32	22.16	5.90835	up	1.63e-07	4.49e-06
comp22595_c0	487	457.87	10.27	-5.53354	down	2.03e-11	2.09e-09
comp22613_c0	501	72.64	1.3	-5.80147	down	1.93e-09	1.01e-07
comp22615_c0	819	251.33	37.47	-2.80856	down	7.42e-05	0.000873472
comp22631_c1	335.13	38.86	1.3	-4.87333	down	9.79e-06	0.000156585
comp22642_c1	520.94	9.69	1163.35	6.83518	up	4.16e-15	1.17e-12
comp22650_c2	317	0	19.89	7.69914	up	5.79e-05	0.000703082
comp22666_c0	820	0.32	11.93	4.99292	up	2.25e-05	0.000320412
comp22691_c0	1207	0.22	38.37	7.23224	up	5.53e-11	4.93e-09
comp22707_c0	466	14.26	0	-7.83753	down	3.57e-05	0.000467484
comp22714_c1	958.74	21.07	1.36	-3.98487	down	8.39e-06	0.000136912
comp22718_c0	527	113.98	3.71	-4.9818	down	8.47e-09	3.51e-07
comp22741_c0	628	217.94	10.39	-4.44827	down	1.39e-08	5.35e-07
comp22751_c0	568	5.15	76.18	3.81073	up	3.43e-06	6.44e-05
comp22784_c0	472.11	6.76	70.01	3.298	up	4.46e-05	0.000564321
comp22791_c1	556	29.64	0.39	-6.12059	down	3.19e-07	8.2e-06
comp22805_c0	836	34.97	0.78	-5.48509	down	1.3e-08	5.08e-07
comp22836_c0	263	24.25	0	-7.7789	down	4.53e-05	0.000568628
comp22840_c0	355	38.18	403.66	3.33576	up	6.12e-06	0.000105904
comp22848_c0	481.32	2.76	45.18	3.93946	up	1.32e-05	0.000202601
comp22863_c0	283.7	103.05	3.83	-4.77412	down	1.52e-07	4.23e-06
comp22876_c0	657	65.13	0.66	-6.58729	down	8.23e-11	6.93e-09
comp22885_c0	578	36.79	0.38	-6.48774	down	3.98e-08	1.31e-06
comp22895_c0	558	403.9	33.9	-3.63599	down	8.85e-07	1.99e-05
comp22905_c0	410	209.5	12.73	-4.09567	down	1.83e-07	4.98e-06
comp22914_c0	598	38.67	2.55	-3.96195	down	6.23e-06	0.000107486
comp22916_c0	639	0.42	23.82	5.62875	up	8.42e-07	1.91e-05
comp22928_c0	501.32	311.95	8.24	-5.29456	down	1.12e-10	8.97e-09
comp22980_c1	406	177.4	22.49	-3.03876	down	4.1e-05	0.00052585
comp23001_c0	413	0	24.22	8.36216	up	2.45e-06	4.82e-05
comp23021_c0	412	230.29	6.86	-5.11746	down	9.12e-10	5.34e-08
comp23027_c0	362	0.73	252.29	8.2113	up	9.46e-14	1.91e-11
comp23032_c1	574.05	4.17	98.87	4.48811	up	1.32e-07	3.76e-06
comp23032_c2	339	5.49	76.33	3.71356	up	1.36e-05	0.000209311
comp23067_c0	375	38.27	2.32	-4.06126	down	1.51e-05	0.000229061
comp23072_c0	304	0.87	95.85	6.56418	up	3.57e-09	1.71e-07
comp23077_c1	389	269.19	30.19	-3.21698	down	1.16e-05	0.000182664
comp23080_c0	450.5	0	17.38	8.00974	up	1.45e-05	0.000220006
comp23110_c1	683.58	14.77	0.64	-4.50748	down	6.8e-05	0.000806025
comp23112_c0	484.6	54.84	5.83	-3.28267	down	4.43e-05	0.00056172
comp23122_c0	571	190.37	9.52	-4.37757	down	3.14e-08	1.06e-06
comp23128_c0	416	0.64	22.46	4.92754	up	3.23e-05	0.000435131
comp23140_c0	384	0	56.16	9.4656	up	5.26e-09	2.36e-07
comp23142_c0	357	112.41	11.57	-3.33407	down	1.67e-05	0.000249999
comp23151_c0	910	0	15.05	8.81469	up	2.23e-07	6e-06
comp23158_c0	716	25.98	346.81	3.67283	up	7.6e-07	1.75e-05
comp23179_c0	302	0	22.32	7.79491	up	3.57e-05	0.000467484
comp23190_c1	613	0	11	7.79491	up	3.57e-05	0.000467484
comp23194_c0	644	13.97	626.07	5.41127	up	2.33e-11	2.34e-09
comp23198_c0	871	0.31	27.71	6.29281	up	1.77e-08	6.54e-07
comp23209_c0	541	564.46	53.67	-3.45186	down	2.1e-06	4.25e-05
comp23215_c0	735	31.82	3.25	-3.33668	down	4.17e-05	0.000533053
comp23216_c0	274	264.95	5.56	-5.61052	down	3.14e-10	2.16e-08
comp23221_c0	915	0.58	32.56	5.66926	up	5.69e-08	1.79e-06
comp23229_c0	951	12.58	0.91	-3.79881	down	6.41e-05	0.000765812
comp23234_c0	613	49.43	1.77	-4.8256	down	1.16e-07	3.33e-06
comp23237_c0	610	36.61	375.46	3.29313	up	5.88e-06	0.000102752
comp23296_c0	372	40.72	2.34	-4.13911	down	1.06e-05	0.000167957
comp23309_c0	623	40.95	4.19	-3.33804	down	3.74e-05	0.000486268
comp23317_c1	507	29.88	1.29	-4.53795	down	3.09e-06	5.9e-05
comp23328_c1	400	0	15.22	7.64876	up	7.45e-05	0.000873472
comp23344_c0	533.22	159	7.34	-4.48994	down	3.05e-08	1.05e-06
comp23357_c0	398	4.01	49.11	3.52983	up	5.94e-05	0.000719845
comp23358_c0	587	1.36	81.5	5.79231	up	2.9e-09	1.42e-07
comp23363_c0	539	62.13	2.02	-4.96986	down	4.76e-08	1.53e-06
comp23366_c0	665	28.78	1.31	-4.47557	down	1.69e-06	3.52e-05
comp23383_c0	252	0	39.69	8.36216	up	2.45e-06	4.82e-05
comp23383_c1	417	1.27	209.11	7.21772	up	3.48e-12	4.43e-10
comp23392_c0	552	0.48	25.61	5.52205	up	1.42e-06	3.03e-05
comp23395_c0	292	0	52.13	8.96637	up	9.84e-08	2.88e-06
comp23420_c1	543	2.45	34.01	3.70536	up	4.31e-05	0.00054859
comp23426_c0	492	0	15.91	8.00974	up	1.45e-05	0.000220006
comp23436_c0	276	0	801.26	12.8245	up	1.64e-18	1.1e-15
comp23436_c1	650	0.41	144.19	8.24859	up	7.33e-14	1.58e-11
comp23439_c0	667	24.31	1.96	-3.66819	down	4.5e-05	0.000568366
comp23475_c0	776.64	14224.9	371.06	-5.32441	down	1.12e-11	1.24e-09
comp23476_c0	703	351.22	43.3	-3.08213	down	1.78e-05	0.000264231
comp23489_c1	337.5	0	21.91	7.9276	up	2.25e-05	0.000320292
comp23494_c0	690	1.16	402.61	8.32987	up	1.62e-16	6.74e-14
comp23501_c0	1176.29	2.26	45.66	4.25835	up	3.57e-07	9.02e-06
comp23507_c0	374	120.8	3.49	-5.14518	down	9.17e-09	3.73e-07
comp23510_c2	852.93	23.37	1.02	-4.53437	down	1.27e-06	2.73e-05
comp23515_c0	676.44	288.81	11.9	-4.66006	down	2.71e-09	1.33e-07
comp23518_c0	940	0.57	25.45	5.35295	up	3.6e-07	9.08e-06
comp23525_c0	1096	1.21	31.74	4.61678	up	3.02e-07	7.84e-06
comp23538_c0	728	18325.1	374.57	-5.67593	down	1.08e-12	1.51e-10
comp23546_c0	445	2.99	10123.1	11.6321	up	1.24e-27	1.46e-23
comp23546_c1	448	3.56	7029.85	10.8578	up	1.07e-25	5.05e-22
comp23560_c0	843	5.99	156.57	4.63649	up	7.99e-09	3.34e-07
comp23577_c0	632.36	19.12	206.67	3.38304	up	4.99e-06	8.88e-05
comp23596_c0	699	2.28	28.31	3.54574	up	5.42e-05	0.000667386
comp23603_c0	1393.86	179.73	1736.95	3.20827	up	6.48e-06	0.000110636
comp23611_c0	681	41.37	4.79	-3.16225	down	7.53e-05	0.000882808
comp23615_c2	862	9.25	0.25	-5.076	down	8.44e-05	0.000975487
comp23618_c0	785.67	10.15	15680	10.5246	up	1.64e-26	9.67e-23
comp23618_c1	710	1.87	2444.32	10.256	up	1.68e-23	3.61e-20
comp23618_c2	361.31	13.98	17432.9	10.2127	up	3.46e-25	1.36e-21
comp23623_c0	475	0.56	69.58	6.74583	up	1.17e-09	6.61e-08
comp23625_c0	334	0.8	522.14	9.14429	up	1.8e-16	7.23e-14
comp23630_c0	1105	0.72	13.38	4.10047	up	4.16e-05	0.000532434
comp23633_c0	337	0	40.65	8.81469	up	2.23e-07	6e-06
comp23633_c1	412.5	0	28.99	8.61924	up	6.35e-07	1.5e-05
comp23638_c0	1057	351.26	24.89	-3.88085	down	1.75e-07	4.78e-06
comp23640_c0	944	0.56	96.98	7.28791	up	2.18e-12	2.87e-10
comp23650_c0	360	0.74	780.41	9.83212	up	1.67e-18	1.1e-15
comp23650_c1	288	0	879.62	13.0205	up	4.3e-19	3.39e-16
comp23652_c0	341.8	682.55	10.18	-6.11882	down	9.58e-13	1.39e-10
comp23653_c0	306	10.42	129.33	3.55765	up	1.14e-05	0.000179829
comp23674_c1	1297	0.61	80.64	6.92035	up	2.07e-12	2.73e-10
comp23683_c0	455.4	88.12	2375.07	4.68762	up	9.61e-10	5.56e-08
comp23710_c0	480	28.24	2.27	-3.66685	down	6.77e-05	0.000802875
comp23714_c0	1364	0.58	16.1	4.67025	up	2.13e-06	4.3e-05
comp23716_c0	509	68.4	2.56	-4.76949	down	9.46e-08	2.78e-06
comp23736_c0	881	0.3	717.76	11.0025	up	5.42e-22	6.54e-19
comp23739_c0	813	48.71	377.13	2.88824	up	4.8e-05	0.000598124
comp23769_c0	453	56.32	438.74	2.89651	up	5.19e-05	0.000640792
comp23779_c0	563	0	119.35	11.1063	up	1.68e-13	3.18e-11
comp23798_c0	921	29.43	2.83	-3.42541	down	2.32e-05	0.000328732
comp23801_c0	977	13.06	112.62	3.04198	up	3.44e-05	0.000459728
comp23811_c0	366	176.46	21.98	-3.06371	down	3.58e-05	0.000468706
comp23811_c1	252	1384.77	165.68	-3.12591	down	1.28e-05	0.000198233
comp23823_c0	1038	0.26	11.31	5.25521	up	6e-06	0.000104324
comp23845_c0	510	242.84	15.78	-4.00277	down	1.62e-07	4.47e-06
comp23852_c0	780	15.67	133.54	3.02415	up	3.54e-05	0.000467484
comp23859_c0	1053	21.96	2.27	-3.32021	down	4.49e-05	0.000568271
comp23897_c0	868	281.06	8.02	-5.18937	down	1.19e-10	9.4e-09
comp23897_c2	860	485.02	74.59	-2.76363	down	8.47e-05	0.000977069
comp23897_c3	389	74.97	2.24	-5.08624	down	4.95e-08	1.58e-06
comp23904_c0	709	17.76	276.37	3.9045	up	2.51e-07	6.65e-06
comp23907_c0	647.18	1.23	290.64	7.76683	up	7.29e-15	1.96e-12
comp23907_c1	925	1.72	120.6	6.03894	up	1.95e-11	2.02e-09
comp23912_c0	639	33.77	262.87	2.89776	up	5.44e-05	0.00066843
comp23919_c0	743	36.84	0.88	-5.39032	down	2.33e-08	8.26e-07
comp23948_c1	843	1.89	27.86	3.79249	up	1.51e-05	0.000229061
comp23954_c0	987.7	494.36	28.84	-4.16141	down	3.04e-08	1.04e-06
comp23958_c0	351	1135.79	160.46	-2.88642	down	4.45e-05	0.000564182
comp23962_c0	458	195.56	17.57	-3.53532	down	2.59e-06	5.05e-05
comp23963_c0	784	25.09	1.66	-3.94645	down	1.01e-05	0.000160975
comp23973_c0	394	1099.52	169.44	-2.76115	down	8.39e-05	0.000975487
comp23974_c0	443	24.6	360.78	3.80731	up	4.89e-07	1.19e-05
comp23976_c0	469	5.67	184.07	4.94267	up	5.49e-09	2.43e-07
comp24016_c1	247	245.33	20.25	-3.65441	down	2.5e-06	4.89e-05
comp24031_c0	753	7.06	173.85	4.55098	up	1.21e-08	4.74e-07
comp24048_c0	486	314.44	12.08	-4.75849	down	2.78e-09	1.36e-07
comp24048_c1	269	80.03	0.81	-6.50564	down	3.62e-08	1.21e-06
comp24051_c0	729.42	20.04	307.69	3.87403	up	2.65e-07	6.98e-06
comp24051_c1	288.16	4.61	319.96	6.02198	up	4.92e-11	4.55e-09
comp24054_c0	645.5	0	56.26	10.2191	up	5.23e-11	4.72e-09
comp24060_c0	430	4.33	263.42	5.84257	up	3.58e-11	3.43e-09
comp24060_c1	340	1.61	41.57	4.59523	up	2.2e-05	0.000316627
comp24062_c0	429	30.36	335.03	3.39772	up	4.63e-06	8.29e-05
comp24066_c0	737	24.51	0.89	-4.79208	down	7.95e-07	1.82e-05
comp24087_c0	307.58	1741.13	41	-5.46833	down	1.01e-11	1.13e-09
comp24087_c1	225	494.93	13.53	-5.2426	down	3.66e-10	2.45e-08
comp24089_c0	429	20.44	0.51	-5.21302	down	3.89e-05	0.000500948
comp24103_c1	465	4.99	82.3	3.92001	up	3.57e-06	6.62e-05
comp24103_c2	543	4.89	76.68	3.88765	up	3.1e-06	5.9e-05
comp24127_c0	498	1258.96	181.21	-2.85973	down	4.85e-05	0.000602877
comp24130_c0	1204	316.99	41	-3.01366	down	2.31e-05	0.000326828
comp24145_c0	773.68	109.24	5.06	-4.48541	down	3.12e-08	1.06e-06
comp24148_c0	565	178.28	23.86	-2.96217	down	4.91e-05	0.000609401
comp24163_c0	533	277.24	11.42	-4.65782	down	3.75e-09	1.78e-07
comp24163_c1	952	285.6	10.28	-4.85556	down	6.28e-10	3.93e-08
comp24164_c0	373	51.3	2.91	-4.16345	down	4.9e-06	8.75e-05
comp24165_c0	795.28	31.08	1.37	-4.53218	down	6.1e-07	1.45e-05
comp24168_c0	763	0.7	22.8	4.89421	up	4.77e-06	8.54e-05
comp24174_c0	393	1.35	178.17	6.9013	up	2.75e-11	2.71e-09
comp24176_c0	216	1.23	94.63	6.05332	up	7.11e-08	2.16e-06
comp24176_c1	550	3.87	230.21	5.81241	up	2.58e-11	2.56e-09
comp24178_c0	425	277.03	32.23	-3.16419	down	1.45e-05	0.000220006
comp24188_c0	847.45	20.39	1.28	-4.01612	down	1.09e-05	0.000173251
comp24198_c1	889	32.29	2.2	-3.91728	down	4.51e-06	8.09e-05
comp24203_c2	951.85	17.87	0.91	-4.30592	down	4.28e-06	7.73e-05
comp24213_c0	1021	1.56	68.15	5.35829	up	1.52e-09	8.35e-08
comp24233_c0	1100.18	39.38	3.76	-3.44432	down	8.94e-06	0.000144707
comp24234_c1	382	0.7	35.86	5.47706	up	1.87e-06	3.82e-05
comp24247_c0	727.81	8.03	73.73	3.12942	up	3.92e-05	0.00050427
comp24248_c0	1197	35.53	3.63	-3.34406	down	1.55e-05	0.000233843
comp24252_c1	386.22	151.39	9.57	-4.03592	down	5.07e-07	1.23e-05
comp24264_c0	837.34	0.63	128.74	7.52436	up	4.62e-13	7.81e-11
comp24269_c0	1145.03	30.41	2.09	-3.91008	down	1.77e-06	3.64e-05
comp24315_c0	369	0	65.78	9.64336	up	1.74e-09	9.29e-08
comp24327_c0	1210.96	62.55	1.08	-5.89024	down	8.49e-11	7.12e-09
comp24330_c0	497	0.53	85.32	7.10494	up	1.25e-10	9.82e-09
comp24348_c1	739	0	17.36	8.72027	up	3.45e-07	8.75e-06
comp24353_c0	629	39.72	1.04	-5.25856	down	5.04e-08	1.61e-06
comp24361_c1	488.82	60.35	0.89	-6.05123	down	2.32e-09	1.16e-07
comp24362_c0	595	50.03	1.1	-5.51105	down	1.13e-08	4.5e-07
comp24368_c0	233.65	269.58	9.31	-4.90055	down	1.11e-08	4.44e-07
comp24370_c0	982	37.45	0.89	-5.41312	down	7.07e-09	3.02e-07
comp24405_c0	436	3.66	153.11	5.29848	up	2.24e-09	1.14e-07
comp24424_c0	283	138.99	6.15	-4.53861	down	1.67e-07	4.59e-06
comp24431_c0	369.15	144.71	1.77	-6.35413	down	5.63e-11	4.97e-09
comp24442_c0	346	0	18.85	7.74782	up	4.53e-05	0.000568628
comp24466_c0	329	4.04	66.09	3.93946	up	1.32e-05	0.000202601
comp24469_c1	1045	17.04	1.46	-3.58564	down	4.76e-05	0.000593193
comp24473_c0	1127.07	1.89	71.39	5.15911	up	1.73e-09	9.29e-08
comp24490_c0	299	67.55	2.18	-4.9523	down	3.2e-07	8.22e-06
comp24491_c0	700	4.18	62.44	3.82515	up	3.27e-06	6.18e-05
comp24494_c0	850	3.13	49.86	3.91753	up	2.56e-06	4.99e-05
comp24517_c0	858	0	21.54	9.24597	up	1.83e-08	6.7e-07
comp24531_c0	825.88	2.25	72.14	4.91581	up	1.3e-08	5.08e-07
comp24532_c0	828	0.96	49.11	5.55801	up	1.22e-08	4.77e-07
comp24556_c0	827	17.68	1.05	-4.08768	down	1.34e-05	0.000206176
comp24582_c0	588	1930.43	150.38	-3.74417	down	3.03e-07	7.84e-06
comp24588_c0	313	2.55	118.8	5.42907	up	2.64e-08	9.2e-07
comp24590_c0	815.74	41.7	4	-3.43408	down	1.77e-05	0.000263048
comp24602_c0	877.87	7.27	93.04	3.61043	up	2.98e-06	5.73e-05
comp24616_c0	402	0.66	61.12	6.31855	up	1.62e-08	6.08e-07
comp24624_c0	652	3.26	57.36	4.05462	up	1.35e-06	2.89e-05
comp24635_c0	550.95	27.5	1.97	-3.82699	down	2.93e-05	0.000398967
comp24635_c1	466	19.96	0.47	-5.29764	down	2.69e-05	0.000372657
comp24640_c0	512	0	52.66	9.79003	up	7.51e-10	4.57e-08
comp24640_c1	394	1.35	39.74	4.74249	up	1.06e-05	0.000167957
comp24696_c0	323	68.29	638.89	3.16038	up	1.26e-05	0.000195649
comp24696_c1	735	0.36	25.74	5.94184	up	1.46e-07	4.09e-06
comp24700_c0	280.59	53.99	1.55	-5.09106	down	3.09e-06	5.9e-05
comp24712_c0	853.85	58.52	6.88	-3.14622	down	3.87e-05	0.000499331
comp24717_c0	292	45.51	3.72	-3.63834	down	7.67e-05	0.000897221
comp24721_c0	511	0	63.83	10.0644	up	1.38e-10	1.06e-08
comp24722_c0	826	0	9.74	8.04911	up	1.17e-05	0.000182664
comp24722_c1	617	0	27.49	9.1222	up	4.09e-08	1.33e-06
comp24722_c2	806	0	24.55	9.34422	up	1.07e-08	4.29e-07
comp24733_c0	346.32	88.25	1.88	-5.54915	down	9.24e-09	3.75e-07
comp24733_c1	401.41	33.77	1.08	-4.93092	down	7.49e-06	0.000124854
comp24743_c0	911.68	49.56	2.86	-4.16175	down	3.66e-07	9.19e-06
comp24761_c0	665	0	17.33	8.56593	up	8.76e-07	1.98e-05
comp24761_c1	464	0.57	66.29	6.63756	up	2.32e-09	1.16e-07
comp24765_c0	933	63.52	2.1	-4.96253	down	9.75e-09	3.96e-07
comp24771_c0	718	23.32	1.82	-3.71465	down	3.27e-05	0.000439028
comp24775_c0	460	2.31	34.51	3.80038	up	6.24e-05	0.000749525
comp24777_c0	470	0.57	58.76	6.48685	up	5.62e-09	2.49e-07
comp24797_c0	699	0	19.91	8.83736	up	1.94e-07	5.25e-06
comp24806_c1	836	22.89	1.56	-3.90699	down	1.22e-05	0.000189123
comp24807_c0	904	22.93	0.96	-4.59088	down	8.7e-07	1.97e-05
comp24817_c0	411.75	40.66	0	-9.16715	down	3.23e-08	1.09e-06
comp24821_c0	519.4	45.03	3.35	-3.78932	down	1.19e-05	0.00018613
comp24844_c0	512.5	0	21.64	8.51059	up	1.03e-06	2.28e-05
comp24851_c2	398	2	39.88	4.20263	up	2.61e-05	0.000364384
comp24873_c0	705.36	62.56	4.02	-4.01323	down	8.01e-07	1.83e-05
comp24875_c0	411	38.09	1.06	-5.14072	down	2.43e-06	4.82e-05
comp24922_c2	457	4.65	64.24	3.7055	up	9.53e-06	0.000153041
comp24942_c0	520	182.46	3.35	-5.80831	down	5.97e-11	5.23e-09
comp24949_c1	596.61	170.55	2.19	-6.31648	down	5.21e-12	6.35e-10
comp24972_c0	276.13	30.49	0.79	-5.16878	down	4.69e-05	0.00058591
comp24990_c0	718.68	36.99	2.12	-4.16262	down	2.15e-06	4.32e-05
comp25000_c0	589	2.71	224.47	6.28399	up	3.84e-12	4.85e-10
comp25053_c0	838	4.76	88.49	4.14366	up	2.14e-07	5.78e-06
comp25063_c0	532.2	3.5	55.98	3.91655	up	4.51e-06	8.09e-05
comp25091_c0	800.48	12.28	132.02	3.35835	up	6.76e-06	0.000114529
comp25117_c2	376.05	2.12	83.27	5.18136	up	1.16e-07	3.33e-06
comp25121_c0	409	0	31.9	8.74446	up	2.97e-07	7.73e-06
comp25124_c0	414.81	48.05	3.67	-3.74811	down	2.04e-05	0.000296377
comp25128_c0	908.64	4.09	158.67	5.20139	up	3.55e-10	2.39e-08
comp25130_c0	440	266.98	15.32	-4.18071	down	7.18e-08	2.18e-06
comp25145_c0	637	85.11	1.71	-5.66452	down	6.52e-10	4.04e-08
comp25170_c0	460	183.73	8.51	-4.48541	down	3.12e-08	1.06e-06
comp25181_c0	702	62.09	5.89	-3.45314	down	8.56e-06	0.000139063
comp25181_c1	332	38.43	1.96	-4.29054	down	1.12e-05	0.000177119
comp25192_c0	622	0	66.77	10.4127	up	1.47e-11	1.59e-09
comp25199_c0	225.29	492.76	12.55	-5.34497	down	2.11e-10	1.55e-08
comp25200_c0	695	22.56	0.63	-5.14072	down	2.43e-06	4.82e-05
comp25222_c0	334.26	48.5	0.65	-6.09717	down	4.03e-07	1e-05
comp25247_c0	569.8	110.08	4.2	-4.75876	down	1.15e-08	4.54e-07
comp25256_c0	884	181.29	19.68	-3.26498	down	7.26e-06	0.000121733
comp25274_c0	808	539.77	83.16	-2.76149	down	8.44e-05	0.000975487
comp25274_c1	424	2630.72	409.26	-2.74784	down	8.45e-05	0.000975881
comp25282_c0	525	3.54	125.91	5.06564	up	5.07e-09	2.3e-07
comp25282_c1	652	4.48	108.06	4.51356	up	5.68e-08	1.79e-06
comp25290_c0	551.8	26.01	0.39	-5.92165	down	1.09e-06	2.39e-05
comp25298_c0	803	99.83	8.67	-3.58577	down	2.45e-06	4.82e-05
comp25303_c0	1572.25	796.08	69.71	-3.57671	down	8.09e-07	1.85e-05
comp25305_c0	353	0	30.83	8.4821	up	1.22e-06	2.64e-05
comp25314_c0	1120.67	63.8	8.73	-2.92886	down	6.18e-05	0.000743307
comp25321_c0	655	0.41	25.23	5.74716	up	4.03e-07	1e-05
comp25331_c0	1012.34	52.51	6.01	-3.18324	down	2.36e-05	0.000332211
comp25333_c0	1020	0.78	13.64	4.01319	up	6.77e-05	0.000802875
comp25344_c0	364	166.29	16.69	-3.37218	down	8.51e-06	0.000138573
comp25344_c1	738	15.85	0.59	-4.71842	down	2.29e-05	0.000324336
comp25362_c0	666	31.92	1.31	-4.62735	down	7.25e-07	1.7e-05
comp25363_c1	357	0.74	32.28	5.22831	up	7.02e-06	0.000118055
comp25368_c0	584	40.65	1.12	-5.1798	down	8.26e-08	2.46e-06
comp25379_c0	311	0	105.58	10.0739	up	1.29e-10	1e-08
comp25379_c1	361	0	36.14	8.74446	up	2.97e-07	7.73e-06
comp25380_c0	919	0.29	1074.4	11.6454	up	6.44e-24	1.69e-20
comp25394_c0	641.49	1.66	338.3	7.57089	up	5.31e-15	1.48e-12
comp25405_c0	577	669.9	49.43	-3.82411	down	2.41e-07	6.41e-06
comp25410_c0	451	62.25	3.86	-4.0575	down	2.79e-06	5.4e-05
comp25415_c0	995	48.88	0.87	-5.82001	down	5.5e-10	3.49e-08
comp25415_c1	580	101.27	2.62	-5.3058	down	2.2e-09	1.13e-07
comp25422_c0	483	6.6	82.39	3.56555	up	1.09e-05	0.000172858
comp25422_c2	613	2.17	35.47	3.93946	up	1.32e-05	0.000202601
comp25424_c1	814	0.33	65.18	7.42814	up	1.61e-11	1.72e-09
comp25439_c0	1240	78.02	2.1	-5.25966	down	4.16e-10	2.74e-08
comp25442_c0	914	11.92	0.71	-4.0637	down	3.6e-05	0.000469566
comp25443_c0	602	23.84	270.39	3.43812	up	3.16e-06	5.99e-05
comp25447_c0	643	665.93	49.04	-3.82569	down	2.25e-07	6.04e-06
comp25452_c0	1025.37	23.33	1.06	-4.48493	down	8.38e-07	1.91e-05
comp25454_c0	784	48.82	4.99	-3.34306	down	2.43e-05	0.000342087
comp25455_c0	709.5	0	439.5	13.3202	up	5.53e-20	4.67e-17
comp25466_c0	649.62	1826.18	81.68	-4.54574	down	2.23e-09	1.14e-07
comp25469_c0	678	2.35	258.82	6.6924	up	2.57e-13	4.63e-11
comp25473_c0	441	92.81	1.97	-5.57126	down	2.66e-09	1.32e-07
comp25480_c0	576	0	17.37	8.36216	up	2.45e-06	4.82e-05
comp25482_c0	862	199.18	26.74	-2.95896	down	3.55e-05	0.000467484
comp25485_c0	784	3.05	74.89	4.537	up	9.86e-08	2.88e-06
comp25488_c0	933	0.28	14.45	5.45403	up	2.14e-06	4.32e-05
comp25496_c0	853	22.43	1.02	-4.47557	down	1.69e-06	3.52e-05
comp25509_c0	342.04	43.85	0.64	-5.97402	down	7.42e-07	1.72e-05
comp25529_c0	931	0.29	111.41	8.39485	up	2.75e-14	6.51e-12
comp25533_c1	1411	88.74	4.16	-4.47071	down	1.69e-08	6.29e-07
comp25533_c2	575.55	76.67	1.13	-6.07828	down	3.34e-10	2.28e-08
comp25540_c0	595	278.28	24.49	-3.56739	down	1.48e-06	3.11e-05
comp25546_c0	458	60.59	7.12	-3.1348	down	8.53e-05	0.000981927
comp25552_c0	1264	0.63	14.62	4.4218	up	8.02e-06	0.000132066
comp25563_c0	626.55	216.34	23.25	-3.27871	down	7.79e-06	0.000128682
comp25564_c0	470	281.03	38.6	-2.9331	down	4.64e-05	0.000581913
comp25565_c0	555	0	28.6	9.0268	up	6.69e-08	2.05e-06
comp25571_c0	590	78.25	4.81	-4.08109	down	5.4e-07	1.3e-05
comp25572_c0	1146.39	1.85	508.92	8.01689	up	9.53e-18	5.01e-15
comp25576_c0	733	0	37.92	9.83578	up	5.48e-10	3.49e-08
comp25579_c0	341.3	2.34	54.2	4.4218	up	8.02e-06	0.000132066
comp25581_c0	289.46	67.03	4.51	-3.92685	down	1.11e-05	0.000175034
comp25584_c0	658	3.23	280.21	6.35534	up	7.24e-13	1.1e-10
comp25587_c0	1113	18.39	1.17	-4.0037	down	7e-06	0.000118055
comp25593_c0	668	0.4	38.74	6.39309	up	9.8e-09	3.97e-07
comp25602_c1	718	3.33	251.67	6.15838	up	3.2e-12	4.09e-10
comp25603_c0	476	185.93	10.05	-4.26441	down	6.82e-08	2.08e-06
comp25606_c0	1081.44	8.11	229.23	4.75266	up	1.79e-09	9.5e-08
comp25626_c1	503	0	12.97	7.74782	up	4.53e-05	0.000568628
comp25658_c0	595.63	267.21	6.21	-5.48052	down	6.01e-11	5.23e-09
comp25658_c1	402.25	203.49	4.87	-5.42822	down	5.15e-10	3.3e-08
comp25661_c0	627	1.7	305.18	7.38938	up	1.81e-14	4.47e-12
comp25669_c1	791.67	2.01	51.91	4.59904	up	1.58e-07	4.39e-06
comp25675_c0	1238.47	16.74	1.23	-3.80462	down	1.43e-05	0.000219597
comp25677_c0	452	56.45	1.44	-5.2889	down	4.3e-08	1.4e-06
comp25685_c0	554	181.82	8.24	-4.51771	down	1.47e-08	5.58e-07
comp25699_c1	811	411.2	20.91	-4.35876	down	1.13e-08	4.49e-07
comp25699_c2	422	552.33	27.31	-4.39803	down	1.19e-08	4.69e-07
comp25718_c0	810	0.33	14.95	5.30754	up	4.42e-06	7.96e-05
comp25719_c0	1213	98.16	3.59	-4.82885	down	2.15e-09	1.11e-07
comp25719_c1	731	235.96	5.95	-5.36346	down	6.89e-11	5.92e-09
comp25748_c0	1010	0	10.12	8.39309	up	2.05e-06	4.16e-05
comp25750_c0	933	14.53	148.93	3.29131	up	7.9e-06	0.00013014
comp25751_c0	432	1.23	109.24	6.33224	up	9.94e-10	5.72e-08
comp25751_c1	411.47	5.81	540.63	6.45822	up	4.36e-13	7.47e-11
comp25752_c0	358	65	3.64	-4.19609	down	2.52e-06	4.93e-05
comp25752_c1	281.87	69.77	3.09	-4.51504	down	1.39e-06	2.98e-05
comp25752_c2	460.51	487.1	25.03	-4.34271	down	1.7e-08	6.32e-07
comp25768_c0	777	2.39	144.13	5.82586	up	4.05e-11	3.84e-09
comp25777_c0	1043.11	2.29	64.83	4.74085	up	2.79e-08	9.68e-07
comp25794_c0	669	26.62	0.65	-5.32384	down	8.84e-07	1.99e-05
comp25801_c0	1500.1	28.52	3.19	-3.21646	down	2.96e-05	0.000403073
comp25817_c0	721	24.5	1.21	-4.35024	down	3.46e-06	6.49e-05
comp25817_c1	580.36	42.59	4.12	-3.41631	down	2.67e-05	0.000371244
comp25818_c0	445	1.19	43.98	5.06386	up	1.87e-06	3.82e-05
comp25820_c0	1077	10.55	0.61	-4.13223	down	2.65e-05	0.000369689
comp25824_c0	700	137.53	3.73	-5.25171	down	4.45e-10	2.91e-08
comp25853_c0	571.63	94.85	10.65	-3.21179	down	2.05e-05	0.000297587
comp25866_c1	810	27.89	2.95	-3.2867	down	5.24e-05	0.000645359
comp25867_c0	484.78	41.67	2.24	-4.24133	down	3.35e-06	6.32e-05
comp25869_c0	318	26.74	0	-8.1923	down	6.32e-06	0.000107859
comp25874_c0	862	1.85	24.97	3.66713	up	2.93e-05	0.000399054
comp25882_c0	876	26.4	2.98	-3.19619	down	7.71e-05	0.000901133
comp25890_c0	800	29.24	0.27	-6.62507	down	1.77e-08	6.54e-07
comp25906_c0	619	1.72	41.45	4.49214	up	1.57e-06	3.3e-05
comp25948_c0	611	209.23	9.61	-4.50102	down	1.4e-08	5.37e-07
comp25949_c1	380.42	669.22	13.15	-5.72487	down	5.77e-12	6.91e-10
comp25950_c0	465	3.43	81.37	4.47983	up	3.32e-07	8.48e-06
comp25969_c1	638	0	10.71	7.79491	up	3.57e-05	0.000467484
comp25978_c0	1010.7	1012.14	45.18	-4.54825	down	2.18e-09	1.12e-07
comp26003_c0	261	0	36.6	8.29822	up	3.54e-06	6.57e-05
comp26006_c0	722	196.37	18.07	-3.50118	down	2.4e-06	4.79e-05
comp26014_c1	651	26.13	1.34	-4.30592	down	4.28e-06	7.73e-05
comp26015_c0	613	1143.85	118.46	-3.33413	down	3.47e-06	6.5e-05
comp26017_c0	349	1301.46	90.35	-3.91088	down	1.34e-07	3.8e-06
comp26049_c0	924.71	2.59	67.72	4.63006	up	5.6e-08	1.76e-06
comp26054_c0	431.5	0	53.92	9.57756	up	2.71e-09	1.33e-07
comp26057_c0	1286	1.03	36.02	5.02925	up	2.57e-08	8.99e-07
comp26066_c0	980.25	0	44.81	10.4934	up	9.12e-12	1.03e-09
comp26082_c0	870	0.31	149.72	8.72333	up	3.06e-15	9.04e-13
comp26086_c0	597	1376.94	73.58	-4.28878	down	1.15e-08	4.54e-07
comp26096_c0	986	62	746.42	3.52567	up	1.17e-06	2.54e-05
comp26102_c0	1312	0.41	709.53	10.6335	up	2.99e-22	4.42e-19
comp26117_c0	1379	0.58	60.55	6.59552	up	1.74e-11	1.82e-09
comp26131_c0	268	0	24.34	7.74782	up	4.53e-05	0.000568628
comp26131_c1	519	0.51	146.64	7.94837	up	5.38e-13	9e-11
comp26131_c2	260	0	63.56	9.08479	up	4.62e-08	1.49e-06
comp26142_c0	716.69	3.34	68.87	4.28687	up	4.36e-07	1.07e-05
comp26143_c0	930	5138.2	179.34	-4.90392	down	1.87e-10	1.39e-08
comp26157_c0	285	21.45	0	-7.71779	down	5.79e-05	0.000703082
comp26187_c0	495	103.09	5.71	-4.22302	down	2.36e-07	6.29e-06
comp26206_c0	451	24.8	337.98	3.70432	up	8.62e-07	1.96e-05
comp26206_c1	385	13.12	439.42	4.99449	up	8.3e-10	4.99e-08
comp26224_c0	246	177.18	14.14	-3.69908	down	3.75e-06	6.95e-05
comp26227_c0	588.96	8.12	295.49	5.11226	up	4.55e-10	2.95e-08
comp26227_c1	272	0	218.25	10.9277	up	5.44e-13	9e-11
comp26227_c2	224	7.12	164.06	4.4378	up	4.14e-07	1.02e-05
comp26232_c0	850.66	15.31	1.02	-3.92138	down	3.24e-05	0.00043584
comp26246_c0	381	16.04	718.71	5.41464	up	3.33e-11	3.23e-09
comp26246_c2	532	60.45	2470.65	5.288	up	2.05e-11	2.1e-09
comp26262_c0	1275	12.92	0.34	-5.21214	down	1.53e-06	3.22e-05
comp26262_c2	329	35.54	1.32	-4.71842	down	2.29e-05	0.000324336
comp26268_c2	523.67	0	64.36	10.1116	up	9.87e-11	8.05e-09
comp26293_c0	460	10.98	96.43	3.06402	up	7.39e-05	0.000870824
comp26302_c0	541.82	45.62	4.01	-3.552	down	2.67e-05	0.000371244
comp26312_c0	828	56.17	6.34	-3.2119	down	2.89e-05	0.000395217
comp26323_c0	846	167.12	24.16	-2.85199	down	6.94e-05	0.000820096
comp26326_c0	416	35.78	1.05	-5.06557	down	3.49e-06	6.52e-05
comp26346_c1	507	142.06	15.87	-3.22098	down	1.51e-05	0.000228281
comp26360_c0	711.65	7.47	83.11	3.40523	up	1.07e-05	0.000170251
comp26361_c0	1023	34.29	461.04	3.68416	up	5.35e-07	1.29e-05
comp26366_c1	651	30.62	246.18	2.94171	up	4.35e-05	0.000552737
comp26369_c0	1042.97	41.54	3.34	-3.69026	down	3.92e-06	7.23e-05
comp26372_c0	427	0.62	98.77	7.09753	up	1.31e-10	1.01e-08
comp26377_c0	709	0	93.24	11.0828	up	1.93e-13	3.57e-11
comp26390_c0	926	230.76	11.98	-4.32802	down	1.84e-08	6.75e-07
comp26393_c1	383	1.39	47.69	4.96448	up	3.11e-06	5.92e-05
comp26406_c0	1391	277.24	31.89	-3.18268	down	8.93e-06	0.000144599
comp26407_c0	469	2.83	41.26	3.77159	up	3.24e-05	0.000435789
comp26407_c1	336	20.57	326.18	3.91801	up	4.18e-07	1.03e-05
comp26409_c0	1119	104.74	2.53	-5.42223	down	1.28e-10	1e-08
comp26428_c1	1370.69	16.87	0.48	-5.14705	down	9.8e-08	2.88e-06
comp26439_c0	1483.61	16.3	0.29	-5.76493	down	1.37e-08	5.26e-07
comp26440_c1	684.92	20.97	438.64	4.32172	up	1.53e-08	5.78e-07
comp26443_c0	595	92.91	5.12	-4.23262	down	2.02e-07	5.47e-06
comp26449_c0	450.35	48.98	3.86	-3.70503	down	1.93e-05	0.000281514
comp26449_c1	980	19.26	0.67	-4.85426	down	5.25e-07	1.27e-05
comp26456_c0	871	0.61	48.43	6.17071	up	2.8e-09	1.37e-07
comp26465_c1	1119	0.24	21.18	6.26662	up	2.1e-08	7.59e-07
comp26477_c0	916.46	166.46	14.24	-3.60808	down	1.29e-06	2.78e-05
comp26492_c0	712	300.12	36.95	-3.08387	down	1.82e-05	0.00026802
comp26505_c0	1281	0.83	18.33	4.36455	up	3.23e-06	6.11e-05
comp26506_c0	1240.09	3.43	45.95	3.67118	up	2.9e-06	5.59e-05
comp26517_c0	675.31	467.55	22.22	-4.45615	down	6.59e-09	2.83e-07
comp26519_c0	620	57.87	3.86	-3.95344	down	1.42e-06	3.03e-05
comp26535_c1	609	0	38.92	9.60424	up	2.26e-09	1.14e-07
comp26546_c2	308	34.52	2.12	-4.02817	down	4.2e-05	0.000536457
comp26548_c0	1084.74	390.32	12.03	-5.08053	down	1.31e-10	1.01e-08
comp26562_c0	518.5	0	29.78	8.9868	up	8.64e-08	2.57e-06
comp26563_c0	650	5.32	78.28	3.8055	up	2.21e-06	4.44e-05
comp26567_c0	1640	0.32	12.6	5.14174	up	1.15e-06	2.51e-05
comp26569_c0	506.27	57.22	1.72	-5.07308	down	5.31e-08	1.68e-06
comp26571_c0	838	76.12	3.11	-4.65898	down	1.83e-08	6.7e-07
comp26576_c0	972	0.82	51.01	5.84381	up	2.11e-09	1.1e-07
comp26585_c1	619	46.8	2.11	-4.5045	down	4.28e-07	1.05e-05
comp26597_c0	1409	0.57	29.94	5.61099	up	8.9e-09	3.65e-07
comp26599_c0	920	421.19	36.16	-3.60433	down	8.33e-07	1.9e-05
comp26623_c0	639	37.02	4.08	-3.22894	down	6.64e-05	0.000791232
comp26629_c0	426	27.45	0	-8.65038	down	6.35e-07	1.5e-05
comp26640_c0	383	72.15	1.7	-5.40425	down	2.16e-08	7.75e-07
comp26654_c0	1813	5.86	51.49	3.06627	up	3.48e-05	0.000463339
comp26660_c1	498	4.27	45.01	3.31565	up	7.17e-05	0.0008463
comp26673_c1	746.61	77.9	5.24	-3.94754	down	7.98e-07	1.83e-05
comp26677_c0	865	232.59	13.07	-4.21319	down	3.78e-08	1.26e-06
comp26682_c0	718	0.37	34.87	6.34383	up	1.37e-08	5.26e-07
comp26710_c0	1359.89	1034.96	61.72	-4.13089	down	2.79e-08	9.69e-07
comp26740_c0	918	0.29	1179.14	11.778	up	2.58e-24	7.64e-21
comp26753_c0	714	7.44	97.93	3.64857	up	2.74e-06	5.32e-05
comp26755_c0	916	4.06	241.9	5.82136	up	6.21e-12	7.31e-10
comp26767_c0	854	98.65	8.4	-3.61148	down	2.1e-06	4.25e-05
comp26778_c0	258	3.09	841.15	7.97313	up	1.8e-15	5.69e-13
comp26778_c1	544	0	84.74	10.5631	up	5.79e-12	6.91e-10
comp26791_c0	718	3.33	188.07	5.73821	up	5.06e-11	4.58e-09
comp26834_c0	534.67	2.49	39.04	3.88065	up	1.87e-05	0.000274324
comp26837_c0	340.13	82.05	1.92	-5.41804	down	2.01e-08	7.27e-07
comp26840_c1	979	1.63	35.98	4.37683	up	5.83e-07	1.39e-05
comp26849_c0	512	0	15.71	8.04911	up	1.17e-05	0.000182664
comp26849_c1	942	3.39	78.72	4.46297	up	5.88e-08	1.83e-06
comp26867_c0	710	53.9	3.98	-3.80826	down	2.63e-06	5.1e-05
comp26867_c1	348.05	143.56	7.5	-4.30686	down	1.57e-07	4.36e-06
comp26868_c0	1666.48	160.17	11.48	-3.86313	down	2.29e-07	6.12e-06
comp26874_c0	1153	24.43	2.64	-3.26083	down	4.83e-05	0.000601323
comp26878_c1	625	23.81	0.35	-5.97402	down	7.42e-07	1.72e-05
comp26890_c0	565	75.73	1397.85	4.14155	up	2.97e-08	1.03e-06
comp26897_c0	946	784.94	45.51	-4.17095	down	2.48e-08	8.74e-07
comp26904_c0	724	1.84	27.33	3.8036	up	2.69e-05	0.000372657
comp26907_c0	351.54	18.14	0	-7.7789	down	4.53e-05	0.000568628
comp26907_c1	656	27.14	1.33	-4.3719	down	3.11e-06	5.92e-05
comp26929_c0	899	125.64	4.6	-4.82631	down	2.27e-09	1.15e-07
comp26933_c0	567	34.69	1.15	-4.91388	down	3.89e-07	9.74e-06
comp26933_c1	667.29	147.8	6.84	-4.48694	down	1.78e-08	6.56e-07
comp26935_c0	869.82	145.38	4.5	-5.06718	down	8.11e-10	4.9e-08
comp26936_c0	771	66.21	5.36	-3.6804	down	2.44e-06	4.82e-05
comp26950_c0	665	9.59	901.84	6.48478	up	2.4e-14	5.74e-12
comp26955_c0	946	305.67	45.28	-2.81768	down	6.73e-05	0.000800517
comp26960_c1	932	611.63	85.86	-2.89588	down	4e-05	0.000513767
comp26961_c0	622	95.71	791.73	2.98417	up	2.64e-05	0.000368761
comp26969_c0	794	140.58	18.08	-3.02032	down	3.25e-05	0.000436801
comp26983_c0	1008.02	7.65	76.8	3.25972	up	1.48e-05	0.000225061
comp26998_c0	604	0.88	91.44	6.55924	up	2.45e-10	1.75e-08
comp26998_c1	1048	2.54	176.78	6.04411	up	4.55e-12	5.66e-10
comp27009_c0	435.81	116.48	10.98	-3.46281	down	7.64e-06	0.000127244
comp27013_c0	771	267.15	11.56	-4.58893	down	4.27e-09	1.98e-07
comp27013_c1	394	189.55	11.04	-4.15614	down	1.41e-07	3.97e-06
comp27021_c0	711	8.16	86.17	3.3205	up	1.39e-05	0.000214042
comp27021_c1	972	1.37	46.31	4.98805	up	3.26e-08	1.1e-06
comp27024_c0	517.34	6.16	65.99	3.34465	up	3.57e-05	0.000467721
comp27030_c1	283	0	251.26	11.188	up	9.79e-14	1.96e-11
comp27032_c0	952	0	27.41	9.74278	up	9.59e-10	5.56e-08
comp27044_c0	584	1.37	24.95	4.07914	up	4.68e-05	0.00058591
comp27049_c0	1002	370.28	41.67	-3.21433	down	7.77e-06	0.000128479
comp27056_c0	977	1500.48	35.39	-5.46843	down	5.78e-12	6.91e-10
comp27061_c0	834	118.87	13.56	-3.19229	down	1.55e-05	0.000234119
comp27065_c0	771	0	38.92	9.94419	up	2.78e-10	1.93e-08
comp27076_c0	750	1.42	37.98	4.64275	up	6.96e-07	1.64e-05
comp27085_c0	532.33	0	23.28	8.67064	up	4.66e-07	1.13e-05
comp27092_c1	1140.06	97.68	7.06	-3.84943	down	4.07e-07	1.01e-05
comp27105_c0	930	383.44	52.91	-2.92237	down	3.79e-05	0.000490342
comp27118_c0	281	402.92	7.74	-5.74622	down	4.99e-11	4.58e-09
comp27118_c1	295	3637.95	70.03	-5.76063	down	1.08e-12	1.51e-10
comp27122_c0	1231	0.86	28.79	4.95776	up	1.06e-07	3.07e-06
comp27124_c0	1275.66	21.25	2.22	-3.31121	down	3.88e-05	0.000500948
comp27133_c0	841.04	729.91	39.31	-4.27764	down	1.34e-08	5.2e-07
comp27144_c0	720	55	6.64	-3.10479	down	5.24e-05	0.000645359
comp27158_c0	490	92.75	2.66	-5.15364	down	8.76e-09	3.61e-07
comp27161_c0	1229	6.49	81.89	3.58999	up	2.14e-06	4.31e-05
comp27186_c0	810.64	34.75	3.49	-3.36665	down	3e-05	0.000406942
comp27198_c1	566	0.47	56.48	6.69762	up	1.53e-09	8.41e-08
comp27198_c2	520	0.51	66.07	6.80164	up	8.45e-10	5.07e-08
comp27210_c0	400.33	0	52.69	9.4362	up	6.4e-09	2.78e-07
comp27225_c0	1492	0.53	62.52	6.75534	up	6.11e-12	7.22e-10
comp27226_c3	442.55	3	47.66	3.89558	up	1.71e-05	0.000254493
comp27234_c2	406	117.18	10.71	-3.50585	down	6.19e-06	0.000107016
comp27243_c0	512.66	89.17	1.27	-6.12947	down	2.39e-10	1.72e-08
comp27262_c0	901.11	2.95	92.91	4.89841	up	7.31e-09	3.11e-07
comp27278_c0	969.34	1.1	18.84	4.00251	up	2.18e-05	0.000314196
comp27292_c0	1113.13	18.38	1.76	-3.42977	down	6.05e-05	0.000729412
comp27306_c0	529	0.5	87.56	7.23224	up	5.53e-11	4.93e-09
comp27311_c0	1360	0.2	33.42	7.2049	up	6.74e-11	5.81e-09
comp27312_c0	749.57	3.55	46.13	3.62332	up	1.32e-05	0.000202601
comp27323_c0	970.52	0.82	45.03	5.66209	up	6.56e-09	2.83e-07
comp27327_c1	349	1.52	57.95	5.11109	up	1.39e-06	2.98e-05
comp27355_c0	480	193.79	20.39	-3.30848	down	7.87e-06	0.000129814
comp27361_c0	562	0.47	18.96	5.11541	up	1.14e-05	0.000179243
comp27370_c0	596	82.05	4.01	-4.39987	down	1.04e-07	3.02e-06
comp27378_c0	666	290.12	39.18	-2.95061	down	3.76e-05	0.000487959
comp27379_c0	525	0.51	101.48	7.43404	up	1.54e-11	1.66e-09
comp27380_c0	619	367.96	38.99	-3.30025	down	5.49e-06	9.65e-05
comp27380_c2	1148	490.11	52.09	-3.29701	down	4.44e-06	7.98e-05
comp27384_c0	663	455.38	20.66	-4.52255	down	4.17e-09	1.94e-07
comp27388_c0	682.39	97.76	10.52	-3.27482	down	1.42e-05	0.000218047
comp27405_c0	1086.5	59.2	6.4	-3.26636	down	1.49e-05	0.000226186
comp27406_c0	1213	42.19	2.69	-4.02612	down	6.09e-07	1.45e-05
comp27418_c0	665.11	8.79	580.96	5.97558	up	9.11e-13	1.35e-10
comp27419_c0	1194.6	1.56	277.7	7.39271	up	1.17e-15	3.95e-13
comp27435_c0	1064	1	87.88	6.35645	up	1.71e-11	1.79e-09
comp27437_c0	714	0	140.09	11.6801	up	3.7e-15	1.05e-12
comp27443_c0	1453.29	0.73	86.44	6.78306	up	1.03e-12	1.47e-10
comp27445_c0	883	17.76	1.23	-3.87665	down	2.33e-05	0.00032932
comp27449_c1	1040	0.51	25.5	5.50215	up	1.6e-07	4.43e-06
comp27464_c0	732.5	0	224.43	12.3967	up	2.97e-17	1.4e-14
comp27467_c1	1361	30.66	2.72	-3.54947	down	8.18e-06	0.000134549
comp27470_c0	526.89	115.51	3.3	-5.16798	down	3.62e-09	1.73e-07
comp27473_c0	632.5	0	41.26	9.74278	up	9.59e-10	5.56e-08
comp27477_c0	645	0	37.76	9.64336	up	1.74e-09	9.29e-08
comp27481_c0	707	27.82	1.23	-4.51504	down	1.39e-06	2.98e-05
comp27481_c1	807	35.9	0.81	-5.47192	down	1.4e-08	5.37e-07
comp27486_c0	1613	47.79	6.34	-2.97472	down	4.98e-05	0.000616273
comp27490_c0	778.35	207.61	27.94	-2.95546	down	3.79e-05	0.000490342
comp27495_c0	781.21	4.42	311.75	6.06374	up	1.57e-12	2.12e-10
comp27499_c0	1036	6.41	59.61	3.14713	up	3.53e-05	0.000467484
comp27506_c1	1140	0.23	29.76	6.78328	up	9.01e-10	5.31e-08
comp27509_c0	1172.74	0.68	118.67	7.33228	up	1.34e-13	2.62e-11
comp27528_c0	1909.31	1.67	460.67	8.03072	up	3.4e-18	2.01e-15
comp27528_c1	1104	0.24	146.05	9.03213	up	3.85e-16	1.5e-13
comp27563_c1	1685.43	0.63	50.06	6.20822	up	4.45e-11	4.16e-09
comp27572_c0	1093.5	0	207.01	12.8582	up	1.29e-18	9.26e-16
comp27581_c0	782.62	3.74	64.8	4.03814	up	9.41e-07	2.11e-05
comp27586_c0	602	0.88	141.24	7.1813	up	4.32e-12	5.41e-10
comp27589_c0	914	1.45	36.64	4.56169	up	4.09e-07	1.01e-05
comp27608_c0	874.33	3.04	84.45	4.71915	up	2.23e-08	7.97e-07
comp27615_c1	653	174.88	24.63	-2.88953	down	6.17e-05	0.000743307
comp27628_c0	1481	1.97	1658.71	9.63676	up	7.41e-23	1.34e-19
comp27631_c1	1026	3.11	41.12	3.6497	up	6.76e-06	0.000114529
comp27639_c0	305	352.91	9.27	-5.2994	down	2.85e-10	1.98e-08
comp27639_c1	283	147.44	6.15	-4.62371	down	1.01e-07	2.94e-06
comp27639_c2	614	400.2	14.17	-4.87966	down	6.64e-10	4.1e-08
comp27644_c1	292	47.33	2.23	-4.40577	down	6.56e-06	0.000111694
comp27663_c0	815.64	750.75	58.36	-3.74744	down	3.19e-07	8.2e-06
comp27669_c0	464.88	867.16	22.45	-5.33109	down	2.88e-11	2.82e-09
comp27670_c0	428.31	348.11	22.85	-3.98895	down	1.46e-07	4.09e-06
comp27670_c1	274	179.45	14.29	-3.70427	down	3.2e-06	6.05e-05
comp27718_c0	676	7.47	106.15	3.75754	up	1.65e-06	3.45e-05
comp27718_c1	493.16	3.23	40.13	3.54574	up	5.42e-05	0.000667386
comp27729_c0	1342.24	682.63	97.63	-2.86798	down	4.49e-05	0.000567507
comp27730_c0	1318	159.71	9.4	-4.14628	down	4.92e-08	1.58e-06
comp27743_c1	714	2.61	29.85	3.43381	up	6.05e-05	0.000729412
comp27753_c0	649	0.82	93.05	6.68942	up	1.04e-10	8.39e-09
comp27758_c0	715.12	1.86	65.38	5.04272	up	2.35e-08	8.32e-07
comp27765_c1	561	64.43	3.1	-4.41671	down	3.5e-07	8.89e-06
comp27802_c0	929.26	668.47	20.59	-5.08193	down	1.02e-10	8.33e-09
comp27822_c0	1096.3	47.27	3.97	-3.62929	down	3.09e-06	5.9e-05
comp27831_c0	281	0	30.95	8.16118	up	6.32e-06	0.000107859
comp27835_c0	1611.37	577.5	30.09	-4.32494	down	9.12e-09	3.72e-07
comp27835_c1	508	2425.5	270.53	-3.22775	down	6.06e-06	0.000105176
comp27837_c0	987	123.33	3.53	-5.18011	down	4.54e-10	2.95e-08
comp27837_c1	716	117.67	3.64	-5.06027	down	1.48e-09	8.2e-08
comp27852_c1	356	36.03	376.87	3.32804	up	7.11e-06	0.000119383
comp27852_c2	482.5	9.91	91.04	3.12736	up	6.02e-05	0.000727196
comp27863_c1	461	1.15	58.49	5.52558	up	1.37e-07	3.88e-06
comp27864_c0	827.75	0	38.62	10.0353	up	1.58e-10	1.19e-08
comp27867_c0	1227	1.95	73.19	5.14992	up	2.2e-09	1.13e-07
comp27869_c0	929	46.92	1.64	-4.8757	down	3.11e-08	1.06e-06
comp27869_c1	388	26.71	1.68	-3.99174	down	4.92e-05	0.000609831
comp27870_c0	323.01	464.99	19.52	-4.6306	down	4.43e-09	2.04e-07
comp27884_c0	917.56	65.46	7.35	-3.21333	down	2e-05	0.000290346
comp27887_c0	1291	43.23	1.68	-4.72614	down	3.2e-08	1.08e-06
comp27888_c0	1715	0.46	147.71	8.19632	up	4.01e-16	1.51e-13
comp27893_c0	411	57.93	4.23	-3.8217	down	1.02e-05	0.00016293
comp27893_c1	296	106.85	7.35	-3.90728	down	3.97e-06	7.28e-05
comp27898_c0	1345	521.12	24.41	-4.47815	down	3.75e-09	1.78e-07
comp27902_c0	1035	385.98	16.18	-4.63748	down	1.91e-09	1.01e-07
comp27918_c0	1342	520.36	68.38	-2.99138	down	2.35e-05	0.000331812
comp27925_c0	1336	1.19	146.7	6.85133	up	8.89e-14	1.83e-11
comp27939_c0	1195	6	95.71	3.92541	up	3.65e-07	9.18e-06
comp27941_c0	311	0.85	27.97	4.82355	up	4.69e-05	0.00058591
comp27941_c1	1558	0.34	22.19	5.88391	up	1.63e-08	6.09e-07
comp27947_c0	798	18.65	0.82	-4.51247	down	3.49e-06	6.52e-05
comp27957_c0	892.49	70.87	9.5	-2.95806	down	6.38e-05	0.000765812
comp27971_c0	985	11.33	207.52	4.1275	up	6.77e-08	2.08e-06
comp27979_c0	1589.4	0.84	117.53	7.04034	up	5.93e-14	1.31e-11
comp27980_c0	1065.71	13.22	0.41	-4.9863	down	5.77e-06	0.000101095
comp27980_c1	1279.99	14.95	0.68	-4.47557	down	1.69e-06	3.52e-05
comp27987_c0	366.46	2778.4	55.18	-5.71537	down	1.44e-12	1.96e-10
comp27988_c0	761	231.9	28.29	-3.09703	down	1.74e-05	0.000258577
comp27991_c0	1063	56.26	2.25	-4.68993	down	1.73e-08	6.44e-07
comp28006_c0	1195.3	4	69.86	4.05364	up	3.3e-07	8.46e-06
comp28016_c0	890	394.78	52.29	-2.97937	down	2.75e-05	0.000380001
comp28017_c1	794	30.8	1.1	-4.82873	down	2.38e-07	6.34e-06
comp28021_c0	482	132.34	3.61	-5.23564	down	2.32e-09	1.16e-07
comp28026_c0	682.93	1.95	27.38	3.7222	up	3.92e-05	0.000503851
comp28034_c0	669	167.65	17.88	-3.28959	down	7.89e-06	0.000130065
comp28035_c0	786	318.52	34.31	-3.27708	down	5.82e-06	0.000101916
comp28035_c1	518	178.04	13.43	-3.78609	down	7.59e-07	1.75e-05
comp28055_c0	951	46.44	398.66	3.03915	up	2.03e-05	0.000295119
comp28058_c1	1155.59	67.16	3.01	-4.53093	down	2.76e-08	9.6e-07
comp28062_c0	608	43.71	3.93	-3.52089	down	1.52e-05	0.000230083
comp28067_c0	1335.62	19.5	269.67	3.72413	up	4.5e-07	1.1e-05
comp28070_c0	966	5.5	74.66	3.69267	up	2.12e-06	4.29e-05
comp28077_c0	1052	581.09	18.81	-5.01062	down	1.49e-10	1.13e-08
comp28086_c0	1506.13	114.16	973.67	3.0284	up	1.85e-05	0.000271906
comp28092_c0	994	76.47	8.31	-3.26034	down	1.21e-05	0.000188865
comp28095_c0	867	9.81	212.62	4.37006	up	2.12e-08	7.64e-07
comp28106_c1	669	0.4	52.66	6.83768	up	6.56e-10	4.06e-08
comp28116_c0	1282	0.83	42.4	5.57438	up	2.5e-09	1.24e-07
comp28136_c0	1332	140.07	8.82	-4.05008	down	8.75e-08	2.6e-06
comp28152_c0	1286.49	5.58	911.02	7.28221	up	1.06e-16	4.66e-14
comp28153_c0	407	67.91	2.14	-5.00541	down	8.14e-08	2.43e-06
comp28160_c0	876	34.89	311.31	3.09246	up	1.63e-05	0.000244382
comp28165_c0	370.64	245.24	7.63	-5.05555	down	1.35e-09	7.61e-08
comp28173_c0	746	0.36	131.17	8.31081	up	4.83e-14	1.09e-11
comp28188_c0	984	0.81	136.13	7.27715	up	1.93e-13	3.57e-11
comp28203_c0	429	305.76	38.22	-3.07033	down	2.31e-05	0.000327583
comp28203_c1	951.46	89.55	12.34	-2.92145	down	5.88e-05	0.000713963
comp28228_c0	1455	46.03	6.28	-2.93394	down	7.25e-05	0.000855297
comp28231_c1	433	190.77	21.09	-3.23731	down	1.4e-05	0.000214042
comp28234_c0	917	547.2	7.35	-6.27517	down	8.92e-14	1.83e-11
comp28244_c0	571.96	91.15	2.66	-5.1327	down	6.43e-09	2.79e-07
comp28249_c0	529	0.5	70.29	6.91561	up	4.03e-10	2.68e-08
comp28253_c0	1048	1.52	70.34	5.44146	up	8.91e-10	5.28e-08
comp28292_c0	1255.84	5.5	69.95	3.59904	up	2.67e-06	5.18e-05
comp28294_c0	980	48.54	7391.28	7.18586	up	5.09e-17	2.36e-14
comp28299_c0	594.52	8.49	85.95	3.26798	up	2.56e-05	0.000357461
comp28301_c0	821	24.93	1.32	-4.26016	down	3.06e-06	5.86e-05
comp28305_c0	1200	29.24	3.44	-3.14021	down	4.61e-05	0.000578212
comp28306_c0	936	46.28	4.65	-3.37085	down	1.3e-05	0.000201174
comp28312_c0	1096	327.61	8.93	-5.25674	down	4.64e-11	4.32e-09
comp28330_c0	1633	242.35	6.13	-5.36543	down	2.28e-11	2.3e-09
comp28341_c0	706	0	121.05	11.4531	up	1.71e-14	4.31e-12
comp28343_c0	672	30.85	2.27	-3.80462	down	1.43e-05	0.000219597
comp28356_c0	966.96	97.3	9.89	-3.35718	down	7.1e-06	0.000119383
comp28359_c0	903	288.44	9.15	-5.03671	down	2.41e-10	1.72e-08
comp28370_c0	382	21.57	198.1	3.13108	up	2.66e-05	0.000369758
comp28374_c0	1327	81.51	2.95	-4.84131	down	3.42e-09	1.64e-07
comp28377_c0	262	39.56	0	-8.47681	down	1.45e-06	3.06e-05
comp28377_c1	560	147.6	6.99	-4.45331	down	3.81e-08	1.26e-06
comp28384_c0	1438	60.07	447.45	2.83303	up	5.69e-05	0.000696992
comp28399_c0	1030	384.73	14.78	-4.76315	down	9.37e-10	5.47e-08
comp28403_c1	1910	271.64	33.81	-3.06897	down	1.57e-05	0.000236944
comp28408_c0	1407	37.78	1.7	-4.5201	down	5.05e-08	1.61e-06
comp28408_c1	558.57	48.53	1.95	-4.6653	down	2.86e-07	7.49e-06
comp28411_c0	1010	1.32	39.83	4.82606	up	8.85e-08	2.62e-06
comp28415_c0	917	0.87	42.45	5.49498	up	1.78e-08	6.56e-07
comp28415_c1	547	0.97	33.4	4.96448	up	3.11e-06	5.92e-05
comp28418_c0	1636	0.81	17.28	4.31751	up	1.73e-06	3.59e-05
comp28427_c0	1116	37.39	1.75	-4.45655	down	2.07e-07	5.59e-06
comp28448_c0	660	0.4	14.81	4.99292	up	2.25e-05	0.000320412
comp28448_c1	691.66	49.18	5.03	-3.3418	down	2.73e-05	0.000376747
comp28494_c0	1052.32	8.08	94.64	3.48155	up	4.29e-06	7.74e-05
comp28500_c0	1463	57.22	2.08	-4.83113	down	5.08e-09	2.3e-07
comp28502_c0	517	52.95	2.1	-4.67936	down	2.66e-07	7.02e-06
comp28502_c2	780	49.75	5.3	-3.28553	down	2.21e-05	0.000317916
comp28506_c0	268.8	103.82	4.85	-4.45062	down	6.04e-07	1.44e-05
comp28506_c1	1557.91	1105.69	63.23	-4.19136	down	1.87e-08	6.8e-07
comp28509_c0	1195	0.89	42.07	5.46041	up	5.11e-09	2.3e-07
comp28514_c0	410	8.43	801.87	6.49665	up	8.75e-14	1.83e-11
comp28514_c1	918	2.32	258.11	6.71748	up	6.45e-14	1.4e-11
comp28515_c0	681.76	7.41	211.15	4.7616	up	3.67e-09	1.75e-07
comp28539_c0	2004.8	12.2	550.76	5.43165	up	8.69e-12	9.88e-10
comp28563_c0	784	19.66	170.12	3.04621	up	2.87e-05	0.000392205
comp28563_c1	550	2.9	62.08	4.33164	up	7.83e-07	1.8e-05
comp28569_c0	487.52	128.66	5.35	-4.63474	down	2.16e-08	7.75e-07
comp28569_c1	956.03	27.8	2.73	-3.39687	down	2.66e-05	0.000369758
comp28570_c0	392	184.41	8.32	-4.52088	down	3.14e-08	1.06e-06
comp28570_c1	838	99.27	2.59	-5.30166	down	8.84e-10	5.27e-08
comp28588_c0	982	108.18	15.95	-2.82467	down	8.46e-05	0.000976754
comp28595_c0	1815	36.61	3	-3.66765	down	2.21e-06	4.44e-05
comp28600_c0	416.71	152.43	7.31	-4.43295	down	5.83e-08	1.82e-06
comp28612_c0	761.02	31.78	243.16	2.87057	up	5.94e-05	0.000719845
comp28631_c0	1147	209.32	9.67	-4.49552	down	6.43e-09	2.79e-07
comp28638_c0	216	1.23	47.32	5.05546	up	1.59e-05	0.000239161
comp28640_c0	1240	152.89	9.12	-4.12681	down	6.46e-08	1.99e-06
comp28646_c0	1976	1269.28	41.49	-4.99833	down	1.08e-10	8.7e-09
comp28646_c1	431	577.18	18.16	-5.04815	down	2.89e-10	1.99e-08
comp28650_c0	1603.31	7.79	72.7	3.15536	up	1.9e-05	0.000277836
comp28652_c0	1237.71	40.37	0.7	-5.85888	down	4.23e-10	2.78e-08
comp28654_c0	1121	25.84	2.13	-3.64508	down	7.85e-06	0.000129624
comp28655_c0	1257	5.92	90.82	3.87041	up	4.71e-07	1.14e-05
comp28655_c1	920	1.73	116.76	5.9845	up	2.73e-11	2.71e-09
comp28669_c0	300	118.71	10.87	-3.50011	down	1.22e-05	0.000189956
comp28677_c0	1662.53	80.61	11.51	-2.86902	down	6.73e-05	0.000800517
comp28691_c1	606.42	144.53	1773.83	3.55242	up	9.5e-07	2.13e-05
comp28706_c0	1318	1435.56	45.12	-5.05714	down	7.74e-11	6.56e-09
comp28711_c0	532.82	6.98	227.73	4.95271	up	1.75e-09	9.33e-08
comp28717_c1	933.34	5.7	50.09	3.06615	up	6.52e-05	0.000778324
comp28733_c0	947.08	31.71	2.53	-3.69703	down	6.09e-06	0.000105544
comp28744_c0	1340	1.59	33.27	4.30765	up	3.15e-07	8.12e-06
comp28766_c0	835	113.75	10.16	-3.5428	down	2.47e-06	4.83e-05
comp28772_c0	911	4.08	45.14	3.39154	up	1.83e-05	0.000269451
comp28772_c2	548	6.79	83.32	3.54343	up	8.2e-06	0.00013471
comp28773_c0	830.77	35.83	1.05	-5.11221	down	4.31e-08	1.4e-06
comp28774_c0	1832	0	119.88	12.8145	up	1.75e-18	1.12e-15
comp28778_c0	902	140.56	10.14	-3.8542	down	3.94e-07	9.86e-06
comp28782_c0	879.92	11.78	133.94	3.43991	up	3.87e-06	7.13e-05
comp28783_c0	1628	1.63	115.67	6.06762	up	3.86e-12	4.86e-10
comp28786_c3	283	0.94	55.32	5.66931	up	6.55e-07	1.54e-05
comp28802_c0	656.96	130.67	7.61	-4.1567	down	1.3e-07	3.7e-06
comp28808_c0	974.47	614.2	13.84	-5.53276	down	6.76e-12	7.79e-10
comp28819_c0	874	274.59	37.07	-2.95139	down	3.38e-05	0.00045177
comp28820_c0	1674	184.96	25.46	-2.92366	down	3.79e-05	0.000490556
comp28821_c0	822	121.25	7.67	-4.03938	down	1.73e-07	4.74e-06
comp28827_c1	882	236.35	17.26	-3.8359	down	3.08e-07	7.95e-06
comp28863_c0	971	220.61	7.84	-4.87293	down	9.03e-10	5.31e-08
comp28868_c0	943	202.92	20.52	-3.36722	down	3.9e-06	7.19e-05
comp28876_c0	544	0.49	38.37	6.08365	up	6.44e-08	1.99e-06
comp28876_c1	890	0.6	19.3	4.8761	up	5.33e-06	9.37e-05
comp28901_c2	590	986.97	26.9	-5.25801	down	3.31e-11	3.22e-09
comp28911_c0	1167.13	28.69	0.56	-5.68082	down	3.97e-09	1.85e-07
comp28916_c3	1775	258.44	31.35	-3.10567	down	1.32e-05	0.000203374
comp28929_c0	1511	2.99	30.65	3.28576	up	2.93e-05	0.000398967
comp28930_c0	1438.09	8.32	81.05	3.21794	up	1.25e-05	0.000194435
comp28941_c0	1524	133.93	8.99	-3.95783	down	1.41e-07	3.96e-06
comp28952_c0	1406	28.53	3.09	-3.2606	down	2.42e-05	0.000340883
comp28957_c0	649	503.95	23.38	-4.48673	down	5.45e-09	2.42e-07
comp28965_c0	765	13.86	202.53	3.79901	up	5.41e-07	1.31e-05
comp28969_c0	1654.73	102.47	15.38	-2.79872	down	8.29e-05	0.000964319
comp28970_c0	1293	47.48	5.89	-3.07054	down	4.21e-05	0.000536908
comp28978_c0	1300.98	165.95	22.62	-2.94037	down	3.77e-05	0.000489013
comp29004_c0	1705	44.58	2.93	-3.98125	down	3.65e-07	9.18e-06
comp29010_c1	596.21	3.57	39.39	3.38394	up	5.24e-05	0.000645359
comp29010_c2	425.8	1.87	43.92	4.43865	up	7.26e-06	0.000121698
comp29012_c0	1098	0	223.29	12.9727	up	5.92e-19	4.39e-16
comp29027_c0	922	30.27	1.18	-4.70708	down	2.31e-07	6.16e-06
comp29031_c0	1788.6	26.63	2.67	-3.36926	down	1.26e-05	0.000194828
comp29055_c0	1286	193.44	9.81	-4.36222	down	1.3e-08	5.08e-07
comp29086_c0	986	0.27	29.11	6.5425	up	4.15e-09	1.93e-07
comp29090_c0	882.99	346.44	38.91	-3.2169	down	7.65e-06	0.000127316
comp29103_c0	1388	240.39	14.41	-4.12099	down	4.35e-08	1.41e-06
comp29114_c0	1101	127.46	10.47	-3.66612	down	1.04e-06	2.3e-05
comp29130_c0	984.09	6.48	60.1	3.14351	up	3.1e-05	0.000420237
comp29131_c1	1841	77.38	2.36	-5.08753	down	4.14e-10	2.74e-08
comp29160_c0	809.84	1.64	78.41	5.4841	up	1.54e-09	8.43e-08
comp29160_c1	643	0	32.8	9.4362	up	6.4e-09	2.78e-07
comp29166_c0	1475.53	54.04	2.06	-4.76077	down	7.91e-09	3.32e-07
comp29169_c0	2008.55	84.82	2.27	-5.27566	down	1.17e-10	9.32e-09
comp29179_c0	1060	103.49	5.95	-4.17859	down	7.42e-08	2.25e-06
comp29182_c0	1036	152.13	8.4	-4.23833	down	3.81e-08	1.26e-06
comp29182_c1	472	95.16	8.75	-3.49643	down	6.92e-06	0.000117004
comp29186_c0	949	111.74	5.96	-4.2856	down	5.48e-08	1.73e-06
comp29186_c1	466	33.65	1.4	-4.58761	down	2.43e-06	4.82e-05
comp29186_c2	296	662.64	25.71	-4.74579	down	2.04e-09	1.06e-07
comp29193_c0	1207	162.5	18.2	-3.22063	down	8.79e-06	0.000142687
comp29195_c0	1119.62	9.26	124.3	3.67963	up	9.58e-07	2.14e-05
comp29201_c0	1688	10.23	204.57	4.25517	up	2.2e-08	7.87e-07
comp29206_c2	814	6.86	58.24	3.01612	up	7.89e-05	0.000919986
comp29206_c3	553.9	11.52	93.43	2.95097	up	8.55e-05	0.000983938
comp29219_c0	995	32.05	1.75	-4.23629	down	9.97e-07	2.22e-05
comp29234_c0	993	157.38	16.2	-3.34091	down	5.07e-06	9.02e-05
comp29251_c0	1787.88	94.1	4.26	-4.52441	down	8.24e-09	3.42e-07
comp29269_c0	1969	552.74	37.66	-3.93862	down	9.29e-08	2.74e-06
comp29285_c1	861	1.23	250.03	7.55928	up	5.73e-15	1.58e-12
comp29291_c0	380	2500.99	46.12	-5.81498	down	7.63e-13	1.15e-10
comp29291_c1	507	2750.93	53.61	-5.74333	down	1.01e-12	1.45e-10
comp29298_c0	1874	53.75	4.06	-3.78457	down	7.56e-07	1.75e-05
comp29302_c0	1286	79.35	6.76	-3.61155	down	1.67e-06	3.48e-05
comp29304_c0	1457	13.5	824.42	5.86679	up	5.55e-13	9.11e-11
comp29324_c0	1080	25.7	2.62	-3.3392	down	3.41e-05	0.000455521
comp29328_c0	2133	38.88	3.87	-3.38582	down	6.06e-06	0.000105176
comp29332_c0	1120.9	246.59	13.77	-4.22308	down	2.51e-08	8.82e-07
comp29350_c0	987	8.35	87.69	3.32468	up	8.99e-06	0.000145496
comp29366_c1	413	202.07	23.69	-3.15194	down	1.89e-05	0.000276388
comp29375_c1	1060.3	135.33	5.54	-4.6679	down	4.89e-09	2.22e-07
comp29379_c0	1046	41.16	1.25	-5.07569	down	1.47e-08	5.58e-07
comp29396_c0	1350	3.35	84.73	4.5894	up	1.46e-08	5.54e-07
comp29405_c0	639.83	45.7	5.44	-3.12336	down	8.41e-05	0.000975487
comp29406_c0	1140.12	57.35	4.2	-3.82771	down	9.49e-07	2.13e-05
comp29408_c0	877.99	4.24	93.6	4.391	up	5.76e-08	1.8e-06
comp29423_c0	413	159.59	3.69	-5.47202	down	7.55e-10	4.58e-08
comp29423_c1	608	58.58	1.07	-5.76956	down	2.3e-09	1.16e-07
comp29423_c2	1057.66	332.69	25.29	-3.7798	down	3.01e-07	7.81e-06
comp29444_c1	960.23	125.38	12	-3.44514	down	3.77e-06	6.97e-05
comp29447_c0	873	130	3.24	-5.3757	down	1.74e-10	1.3e-08
comp29453_c0	1082.67	50.32	4.62	-3.50108	down	5.98e-06	0.000104324
comp29472_c0	392.96	152.85	3.82	-5.33806	down	1.77e-09	9.43e-08
comp29472_c1	1142	106.12	2.67	-5.36466	down	1.66e-10	1.25e-08
comp29491_c3	393	4.06	133.35	4.94946	up	1.92e-08	6.99e-07
comp29511_c1	1426.79	55.56	5.79	-3.31961	down	8.83e-06	0.000143256
comp29518_c0	1078	104.26	6.66	-4.02753	down	1.82e-07	4.95e-06
comp29536_c0	1893.55	1.4	311.04	7.71279	up	5.93e-17	2.7e-14
comp29542_c0	964.9	161.68	9.69	-4.11968	down	7.95e-08	2.38e-06
comp29566_c0	1358.81	222.34	20.64	-3.49151	down	1.74e-06	3.59e-05
comp29568_c0	616	0.86	88.95	6.54784	up	2.56e-10	1.81e-08
comp29569_c0	1061	1.25	23.77	4.15331	up	4.2e-06	7.68e-05
comp29580_c0	1367.33	131.79	19.08	-2.84995	down	6.43e-05	0.0007688
comp29593_c0	507.48	378.35	49.71	-2.9895	down	2.98e-05	0.000405654
comp29596_c0	1618	736.4	74.72	-3.36413	down	2.8e-06	5.42e-05
comp29601_c0	908.35	198.92	7.66	-4.75647	down	1.94e-09	1.01e-07
comp29603_c0	1623	0.16	24.25	6.99754	up	2.4e-10	1.72e-08
comp29604_c0	330.33	0	47.4	9.00693	up	7.6e-08	2.29e-06
comp29608_c1	706.52	133.18	8.93	-3.95627	down	2.87e-07	7.51e-06
comp29629_c0	1061.16	212.89	29.92	-2.89345	down	4.83e-05	0.000601323
comp29631_c0	695.27	29.05	1.88	-3.98487	down	8.39e-06	0.000136912
comp29641_c0	549.21	1295.46	97.4	-3.79628	down	2.33e-07	6.22e-06
comp29641_c1	1216.1	911.8	100.49	-3.24493	down	5.53e-06	9.71e-05
comp29642_c0	1200	189.36	14.32	-3.78678	down	3.83e-07	9.59e-06
comp29645_c0	1343	149.21	5.83	-4.73625	down	2.13e-09	1.1e-07
comp29646_c0	739	6.47	471.39	6.11393	up	6.27e-13	1e-10
comp29648_c1	341	0.78	186.84	7.69202	up	2.84e-12	3.67e-10
comp29648_c2	465	1.14	78.56	5.96328	up	1e-08	4.04e-07
comp29660_c0	705	0.75	35.17	5.40442	up	2.81e-07	7.37e-06
comp29660_c1	982	2.71	114.7	5.32637	up	4.84e-10	3.12e-08
comp29668_c0	532.45	2	39.61	4.20978	up	7.66e-06	0.000127422
comp29685_c0	280	1.9	528.1	7.97944	up	2.21e-14	5.34e-12
comp29685_c1	533	0.5	27.33	5.56568	up	1.09e-06	2.39e-05
comp29685_c2	601	1.33	68.38	5.57335	up	1.1e-08	4.39e-07
comp29689_c0	335	3.97	187.76	5.46921	up	1.71e-09	9.25e-08
comp29689_c1	1432	0.74	131.5	7.36624	up	2.11e-14	5.14e-12
comp29691_c0	1258	5.7	65.68	3.45649	up	5.55e-06	9.73e-05
comp29700_c0	1553	161.72	4.48	-5.23118	down	9.08e-11	7.59e-09
comp29702_c0	1257	187.6	26.47	-2.88741	down	4.87e-05	0.000604945
comp29708_c0	787.04	34.78	2.76	-3.69917	down	1.24e-05	0.000193051
comp29717_c0	1427.28	9.12	95.37	3.31925	up	7.23e-06	0.000121282
comp29718_c0	1612	445.98	33.04	-3.81716	down	2.04e-07	5.52e-06
comp29724_c0	2150	161.44	14.56	-3.53288	down	1.29e-06	2.78e-05
comp29726_c0	830	140.57	10.22	-3.84101	down	4.26e-07	1.05e-05
comp29734_c0	1237.35	27.06	3.34	-3.07315	down	6.62e-05	0.000789071
comp29741_c0	2214	261.12	37.72	-2.85454	down	4.96e-05	0.000614396
comp29743_c0	1458	0	74.87	11.8061	up	1.6e-15	5.11e-13
comp29745_c1	417.5	0	46.35	9.31221	up	1.32e-08	5.12e-07
comp29746_c0	258	201.91	18.54	-3.50007	down	6.12e-06	0.000105904
comp29746_c1	1002	374.26	33.42	-3.54767	down	1.17e-06	2.54e-05
comp29768_c0	1288	661.68	65.17	-3.40723	down	2.23e-06	4.47e-05
comp29779_c0	1420.43	123.3	6.28	-4.35505	down	1.86e-08	6.79e-07
comp29789_c0	1317.74	1104.94	103.95	-3.47309	down	1.46e-06	3.08e-05
comp29809_c0	1346.72	63.15	3.23	-4.34357	down	4.5e-08	1.46e-06
comp29813_c0	1579.55	301.69	16.93	-4.21724	down	2.04e-08	7.38e-07
comp29815_c0	520.5	0	24.49	8.72027	up	3.45e-07	8.75e-06
comp29826_c0	1205.77	56.65	6.85	-3.10615	down	2.84e-05	0.000388941
comp29831_c0	847.42	2.51	113.42	5.41554	up	3.36e-10	2.29e-08
comp29849_c3	1069	10.94	0.2	-5.62686	down	5.15e-06	9.11e-05
comp29850_c0	253	35.72	0.86	-5.25595	down	3.23e-05	0.000435131
comp29850_c1	1230	49.05	1.41	-5.15533	down	3.88e-09	1.82e-07
comp29871_c0	699	83.27	9.02	-3.26372	down	1.53e-05	0.000231782
comp29887_c0	1128	119.22	10.6	-3.55143	down	1.75e-06	3.62e-05
comp29896_c0	416	0.64	127.02	7.42222	up	1.61e-11	1.72e-09
comp29898_c0	1641	293.31	27.83	-3.4606	down	1.77e-06	3.63e-05
comp29903_c0	1099	193.22	25.92	-2.96044	down	3.51e-05	0.000467026
comp29903_c1	367	217.98	26.07	-3.12328	down	2.6e-05	0.000363137
comp29929_c0	1884	200.74	22.39	-3.22703	down	6.94e-06	0.000117329
comp29940_c0	1421.13	1.87	40.58	4.35978	up	1.95e-07	5.28e-06
comp29943_c0	361	72.15	7.23	-3.36776	down	3.26e-05	0.000437788
comp29943_c1	1237	45.76	4.04	-3.55628	down	4.39e-06	7.91e-05
comp29950_c2	620	537.97	55.77	-3.3326	down	3.96e-06	7.28e-05
comp29958_c0	1615	142.19	10.37	-3.83881	down	2.77e-07	7.29e-06
comp29963_c0	1641	13.44	165.38	3.55546	up	1.31e-06	2.8e-05
comp29966_c0	1260	42.19	369.23	3.06501	up	1.68e-05	0.000250864
comp29967_c0	923.22	189.58	16.25	-3.60608	down	1.2e-06	2.6e-05
comp29979_c2	336	31.64	1.94	-4.02817	down	4.2e-05	0.000536457
comp29998_c0	1245.16	64.25	7.68	-3.12328	down	2.6e-05	0.000363137
comp30005_c0	1077	72.06	2.22	-5.06581	down	1.68e-09	9.15e-08
comp30033_c0	1184.44	72.25	2.57	-4.86283	down	4.15e-09	1.93e-07
comp30033_c1	596	41.03	1.09	-5.22757	down	6.43e-08	1.99e-06
comp30037_c1	1252	376.8	58.18	-2.75823	down	8.48e-05	0.000978352
comp30049_c0	1115	912.2	28.67	-5.05415	down	9.5e-11	7.8e-09
comp30057_c0	912.12	0.58	40.48	5.98034	up	8.91e-09	3.65e-07
comp30068_c0	1328	212.34	25.22	-3.13641	down	1.24e-05	0.000193105
comp30069_c0	1126.62	3.3	74.89	4.42866	up	4.56e-08	1.47e-06
comp30093_c0	1356.45	196.33	25.17	-3.02607	down	2.33e-05	0.000329348
comp30097_c0	1352	1677.78	48.25	-5.18285	down	3.35e-11	3.23e-09
comp30100_c0	1204	170.28	20.59	-3.10928	down	1.63e-05	0.000244816
comp30103_c0	1484.59	241.68	26.66	-3.24311	down	6.63e-06	0.000112785
comp30120_c1	895.13	76.01	10.45	-2.92281	down	7.61e-05	0.000891257
comp30132_c0	1571.91	19.27	207.92	3.36633	up	3.5e-06	6.54e-05
comp30148_c0	1625	110.4	6.42	-4.16296	down	5.09e-08	1.62e-06
comp30150_c0	1221	579.87	79.96	-2.92157	down	3.44e-05	0.000459728
comp30150_c1	354	1164.47	158.48	-2.94023	down	3.32e-05	0.000445138
comp30163_c1	1256	4.23	48.13	3.43669	up	9.09e-06	0.00014683
comp30164_c0	1035.81	2.28	241.58	6.62828	up	1.4e-13	2.7e-11
comp30174_c0	1370	296.43	19.84	-3.96328	down	1e-07	2.91e-06
comp30176_c0	1585	8.22	97	3.49476	up	2.64e-06	5.12e-05
comp30177_c0	1262	512.81	52.9	-3.34017	down	3.38e-06	6.36e-05
comp30180_c0	1146	4.87	57.11	3.4813	up	6.25e-06	0.000107858
comp30193_c0	1922	1099.74	81.57	-3.81632	down	1.86e-07	5.05e-06
comp30194_c1	1605	0.33	19.37	5.73104	up	4.03e-08	1.32e-06
comp30195_c0	1027	0.26	21.39	6.15679	up	3.98e-08	1.31e-06
comp30195_c2	747	0	31.73	9.60424	up	2.26e-09	1.14e-07
comp30199_c0	960	8.31	95.17	3.44941	up	4.78e-06	8.54e-05
comp30217_c0	1570	44.69	1.94	-4.57641	down	2.44e-08	8.62e-07
comp30228_c0	1399.3	133.71	6.68	-4.38185	down	1.57e-08	5.93e-07
comp30231_c1	699	112.55	13.38	-3.13218	down	2.49e-05	0.000349684
comp30231_c2	1072	155.45	20.28	-2.99985	down	2.99e-05	0.000406227
comp30234_c0	1514.54	79.14	6.89	-3.58132	down	1.68e-06	3.48e-05
comp30248_c0	1095	0.49	50.84	6.57055	up	2.26e-10	1.64e-08
comp30285_c0	595	10.27	533.98	5.62929	up	8.15e-12	9.36e-10
comp30285_c3	966.24	6.6	320.92	5.5332	up	1.39e-11	1.51e-09
comp30296_c0	1475.95	115.42	2.8	-5.41905	down	4.99e-11	4.58e-09
comp30311_c0	441	4.22	79.88	4.15814	up	1.17e-06	2.54e-05
comp30311_c1	869.47	2.45	82.28	4.98974	up	4.97e-09	2.26e-07
comp30329_c0	1602	1.49	30.95	4.29321	up	4.18e-07	1.03e-05
comp30334_c0	448	0	31.55	8.85968	up	1.68e-07	4.62e-06
comp30345_c0	1620.95	61.32	5.1	-3.64723	down	1.35e-06	2.89e-05
comp30346_c0	1201.84	1199.91	87.21	-3.84555	down	1.59e-07	4.41e-06
comp30382_c0	1510	75.16	9.07	-3.11113	down	1.94e-05	0.000282294
comp30389_c0	1517.41	652.61	26.65	-4.67636	down	9.98e-10	5.73e-08
comp30407_c2	765	158.42	16.77	-3.30032	down	7.53e-06	0.000125426
comp30411_c0	1735.35	556.71	28.95	-4.32831	down	8.82e-09	3.62e-07
comp30414_c0	1842	251.31	26.68	-3.2987	down	4.62e-06	8.28e-05
comp30414_c1	888	128.1	12.24	-3.44709	down	3.67e-06	6.81e-05
comp30437_c0	569.51	96.46	1914.02	4.24409	up	1.48e-08	5.61e-07
comp30440_c0	2214	137.09	12.18	-3.55481	down	1.16e-06	2.53e-05
comp30440_c1	1663	93.81	6.8	-3.84632	down	3.53e-07	8.95e-06
comp30449_c0	1318	196.97	13.7	-3.90806	down	1.68e-07	4.62e-06
comp30449_c1	1085	149.67	14.23	-3.45585	down	2.57e-06	5e-05
comp30464_c2	458	635.42	53.18	-3.64085	down	7.59e-07	1.75e-05
comp30480_c0	1913	117.26	5.57	-4.45561	down	8.23e-09	3.42e-07
comp30486_c0	1190	118.37	8.95	-3.78447	down	5.1e-07	1.24e-05
comp30489_c1	1081.51	150.07	4.42	-5.13984	down	2.74e-10	1.91e-08
comp30494_c1	978.94	51.58	5.33	-3.33048	down	1.51e-05	0.000229061
comp30501_c0	2336.53	5.35	98.37	4.13484	up	6.16e-08	1.91e-06
comp30528_c1	1439	865.85	44.73	-4.33781	down	8.07e-09	3.37e-07
comp30544_c0	1931	84.78	3.83	-4.5268	down	8.15e-09	3.4e-07
comp30554_c0	1526.66	279.19	16.67	-4.12862	down	3.71e-08	1.24e-06
comp30576_c1	370	55.31	884.5	3.93369	up	1.38e-07	3.89e-06
comp30576_c2	702	10.6	106.87	3.26489	up	1.51e-05	0.000228281
comp30590_c0	1997	519.04	72.08	-2.91146	down	3.51e-05	0.0004671
comp30605_c0	448	294.25	25.73	-3.57594	down	1.76e-06	3.63e-05
comp30613_c0	400	330.94	3.81	-6.4775	down	1.1e-12	1.52e-10
comp30616_c0	2079.2	573.31	22.28	-4.74842	down	6.1e-10	3.83e-08
comp30624_c0	960.5	0	97.58	11.5862	up	6.98e-15	1.9e-12
comp30629_c0	2143	252.1	30.04	-3.13249	down	1.13e-05	0.000178838
comp30635_c0	1357	72.86	8.97	-3.08178	down	2.49e-05	0.000349684
comp30637_c0	2493	218.44	8.46	-4.75194	down	7.5e-10	4.57e-08
comp30660_c0	1500	0.71	49.55	6.02623	up	1.45e-10	1.1e-08
comp30660_c1	237	1.12	53.22	5.35804	up	3.29e-06	6.21e-05
comp30665_c0	1069	6.46	63.06	3.21711	up	2.25e-05	0.000320292
comp30670_c0	1971	2.43	35.08	3.78167	up	1.61e-06	3.37e-05
comp30675_c0	1046.21	108.93	14.13	-3.00792	down	3.53e-05	0.000467484
comp30675_c1	914	26.75	1.67	-4.04247	down	4.2e-06	7.68e-05
comp30695_c0	1834	838.21	34.5	-4.66546	down	9.8e-10	5.65e-08
comp30712_c2	1967	352.11	42.89	-3.1004	down	1.3e-05	0.00020038
comp30718_c0	406	9.16	138.18	3.84023	up	1.5e-06	3.17e-05
comp30718_c1	1436.95	4.44	80.05	4.10281	up	1.62e-07	4.47e-06
comp30723_c2	2267	93.44	9.78	-3.31738	down	5.14e-06	9.11e-05
comp30730_c0	2038	2.48	91.77	5.13904	up	3.26e-10	2.23e-08
comp30740_c0	1675	68.55	1.43	-5.6307	down	4.36e-11	4.09e-09
comp30743_c1	1139	92.44	5.15	-4.22055	down	7.93e-08	2.38e-06
comp30743_c2	1925	74	5.99	-3.68781	down	9.16e-07	2.06e-05
comp30750_c0	7184	47.21	5.57	-3.14603	down	1.1e-05	0.000174178
comp30754_c0	1936	163.5	22.24	-2.94087	down	3.47e-05	0.000462171
comp30756_c0	1304	468.77	61.53	-2.99262	down	2.36e-05	0.000333059
comp30765_c1	1885	3.67	199.46	5.69617	up	5.18e-12	6.35e-10
comp30783_c0	2253.01	378.4	16.21	-4.60714	down	1.59e-09	8.67e-08
comp30786_c1	644	74.7	10.13	-2.94026	down	8.65e-05	0.000994561
comp30790_c0	3247	74.24	7.03	-3.46212	down	2.26e-06	4.53e-05
comp30795_c2	308	5.18	188.5	5.09718	up	7.76e-09	3.28e-07
comp30800_c0	1908	276.04	11.97	-4.5898	down	2.24e-09	1.14e-07
comp30809_c0	2233	32.97	658.19	4.25516	up	1.31e-08	5.1e-07
comp30812_c2	345	0	19.54	7.79491	up	3.57e-05	0.000467484
comp30813_c0	493	0.54	16.32	4.71149	up	8.44e-05	0.000975487
comp30813_c2	1477	3.96	39.46	3.24708	up	2.06e-05	0.000297587
comp30815_c0	3310	84.47	11.63	-2.92348	down	3.84e-05	0.000496887
comp30832_c0	2608	0.82	68.84	6.31743	up	9.38e-13	1.38e-10
comp30835_c0	2142	52.48	4.87	-3.48887	down	2.83e-06	5.48e-05
comp30856_c0	357	158.57	15.23	-3.43668	down	8.25e-06	0.000134957
comp30856_c3	1237.53	252.99	21.79	-3.59958	down	8.9e-07	2e-05
comp30859_c0	1441.72	897.58	38.46	-4.60745	down	1.45e-09	8.06e-08
comp30862_c0	2314.29	766.68	73.66	-3.44298	down	1.71e-06	3.54e-05
comp30862_c1	467	303.89	16.3	-4.27909	down	3.81e-08	1.26e-06
comp30864_c0	2658.73	124.05	14.97	-3.11376	down	1.38e-05	0.000211956
comp30874_c0	3065	183.85	24.62	-2.9637	down	2.83e-05	0.000387383
comp30875_c0	511	7.28	161.71	4.39861	up	5.46e-08	1.73e-06
comp30875_c2	1377	1.54	33.16	4.34239	up	2.62e-07	6.91e-06
comp30878_c0	2019.82	100.93	11.41	-3.20662	down	9.09e-06	0.00014683
comp30907_c0	2321.03	223.29	25.67	-3.18372	down	8.46e-06	0.000137929
comp30935_c0	1474.95	631.22	58.97	-3.48321	down	1.44e-06	3.06e-05
comp30935_c1	1201	216.43	17.38	-3.69994	down	5.78e-07	1.39e-05
comp30936_c1	2329.93	232.06	34.25	-2.82315	down	5.92e-05	0.000717639
comp30951_c0	385	0	29.93	8.56593	up	8.76e-07	1.98e-05
comp30953_c0	339	3.14	21800.6	12.6605	up	3.3e-30	7.81e-26
comp30965_c0	254	1.05	2712.15	11.126	up	2.32e-22	3.65e-19
comp30972_c0	492	0.54	3782.92	12.5598	up	1.16e-26	9.16e-23
comp30974_c0	1184	1.57	1876.07	10.1355	up	7.8e-24	1.85e-20
comp30975_c0	618	3254.65	294.51	-3.52955	down	1.02e-06	2.28e-05
comp30991_c0	426	8.73	2174.99	7.88525	up	5.46e-18	2.93e-15
comp30996_c0	244	139.66	16.04	-3.17327	down	5.96e-05	0.000721869
comp30998_c0	439	2473.69	138.69	-4.21966	down	1.67e-08	6.23e-07
comp31002_c0	366	302.08	39.34	-3.00652	down	3.47e-05	0.000462743
comp31020_c0	375	0	1388.21	14.0595	up	3.43e-22	4.77e-19
comp31021_c0	652	1591.79	32.35	-5.6823	down	1.66e-12	2.21e-10
comp31022_c0	757	1.05	1341.76	10.1996	up	4.37e-22	5.74e-19
comp31027_c0	553	1364.93	34.6	-5.36316	down	1.62e-11	1.72e-09
comp31037_c0	1563	56.96	1.67	-5.13992	down	9e-10	5.31e-08
comp31038_c0	206	272.13	27.45	-3.3668	down	1.18e-05	0.000184895
comp31046_c0	1200	8.64	541.04	5.90146	up	6.77e-13	1.04e-10
comp31052_c0	377	896.72	49.6	-4.23755	down	2.26e-08	8.05e-07
comp31069_c0	347	0	133.48	10.5699	up	5.51e-12	6.68e-10
comp31076_c0	931	0.29	658.43	10.9576	up	7.39e-22	8.32e-19
comp31087_c0	418	0	770.44	13.3667	up	4e-20	3.64e-17
comp31093_c0	402	710.71	40.57	-4.19191	down	3.15e-08	1.07e-06
comp31096_c0	311	0	106.98	10.0929	up	1.13e-10	8.97e-09
comp31112_c0	477	640.2	15.5	-5.42605	down	2.48e-11	2.48e-09
comp31115_c0	1197	5.11	77.03	3.84481	up	6.34e-07	1.5e-05
comp31116_c0	285	0.93	94.61	6.4524	up	7.11e-09	3.03e-07
comp31123_c0	381	0	179.21	11.1295	up	1.46e-13	2.79e-11
comp31128_c0	396	588.31	9.34	-6.03045	down	1.58e-12	2.13e-10
comp31132_c0	234	1.14	600.31	8.83228	up	1.48e-15	4.88e-13
comp31133_c0	456	0	20.51	8.26516	up	4.28e-06	7.73e-05
comp31136_c0	533	412.87	14.69	-4.8713	down	9.05e-10	5.31e-08
comp31137_c0	443	0	311.68	12.1451	up	1.65e-16	6.74e-14
comp31140_c0	238	0	38.37	8.23133	up	4.28e-06	7.73e-05
comp31145_c0	400	0	179.94	11.2055	up	8.87e-14	1.83e-11
comp31146_c0	272	0	234.24	11.0296	up	2.76e-13	4.95e-11
comp31149_c0	234	6.81	281.57	5.27957	up	2.48e-09	1.24e-07
comp31153_c0	652	1.22	65.7	5.63311	up	7.63e-09	3.24e-07
comp31157_c0	773	254.77	7.03	-5.23477	down	1.36e-10	1.04e-08
comp31159_c0	245	36.88	0.89	-5.25595	down	3.23e-05	0.000435131
comp31162_c0	240	24.36	367.86	3.84607	up	6.94e-07	1.63e-05
comp31171_c0	346	374.08	8.14	-5.56534	down	5.06e-11	4.58e-09
comp31173_c0	547	175.4	11.53	-3.98451	down	2.42e-07	6.42e-06
comp31179_c0	382	12.52	249.9	4.24669	up	1.03e-07	2.98e-06
comp31190_c0	1861	2.14	272.37	6.91626	up	3.26e-15	9.51e-13
comp31194_c0	349	0	266.67	11.5761	up	7.53e-15	2e-12
comp31195_c0	264.5	0	185.8	10.6553	up	3.11e-12	3.99e-10
comp31198_c0	1012	0	200.91	12.7032	up	3.72e-18	2.1e-15
comp31201_c0	467	0.57	188.12	8.15529	up	1.37e-13	2.65e-11
comp31202_c0	315	326.52	4.83	-6.11378	down	1.2e-11	1.32e-09
comp31205_c0	553	0	44.83	9.66887	up	1.59e-09	8.67e-08
comp31206_c0	1701	0.62	85.78	6.99826	up	2.49e-13	4.53e-11
comp31208_c0	324	0	189.93	10.9796	up	3.85e-13	6.7e-11
comp31214_c0	872	0.3	250.12	9.46688	up	2.02e-17	1.01e-14
comp31217_c0	806	0	206.12	12.4119	up	2.68e-17	1.32e-14
comp31219_c0	378	0.7	259.89	8.3172	up	4.6e-14	1.05e-11
comp31227_c0	246	0	34.47	8.12478	up	7.72e-06	0.000127768
comp31231_c0	254	284.61	0.86	-8.25188	down	5.91e-13	9.57e-11
comp31233_c0	642	4.14	170.03	5.28111	up	6.44e-10	4.01e-08
comp31237_c0	253	1.05	100.56	6.36867	up	1.16e-08	4.56e-07
comp31244_c0	354	7.51	164.01	4.37062	up	1.81e-07	4.95e-06
comp31248_c0	363	0.73	161.74	7.57414	up	6.26e-12	7.33e-10
comp31256_c0	346	0	160.89	10.835	up	9.94e-13	1.43e-10
comp31261_c0	795	0	147.43	11.9087	up	7.99e-16	2.82e-13
comp31263_c0	502	0	116.09	10.901	up	6.37e-13	1.01e-10
comp31267_c0	378	189.84	1.15	-7.33279	down	6.48e-13	1.02e-10
comp31278_c0	515	108.89	12.24	-3.21006	down	2.06e-05	0.000297587
comp31286_c0	620	0	182.03	11.8542	up	1.16e-15	3.95e-13
comp31290_c0	380	166.46	4.01	-5.41267	down	1.13e-09	6.43e-08
comp31294_c0	276	181.04	4.73	-5.29029	down	3.78e-09	1.78e-07
comp31299_c0	694	0	113.74	11.3386	up	3.6e-14	8.35e-12
comp31305_c0	355	0	50.23	9.19422	up	2.56e-08	8.96e-07
comp31306_c0	237	1.12	158.73	6.93237	up	3.58e-10	2.4e-08
comp31307_c0	637	0.42	94.9	7.61625	up	4.6e-12	5.69e-10
comp31309_c0	268	119	3.25	-5.21165	down	2.38e-08	8.4e-07
comp31317_c0	677	0.39	104.07	7.83705	up	1.12e-12	1.55e-10
comp31319_c0	401	5.3	92.19	4.03776	up	1.5e-06	3.17e-05
comp31322_c0	769	4.15	48.92	3.48454	up	1.62e-05	0.000243126
comp31324_c0	283	5.63	124.48	4.37683	up	5.83e-07	1.39e-05
comp31328_c0	725	0	86.38	11.0048	up	3.32e-13	5.85e-11
comp31329_c0	349	0	89.72	10.0055	up	1.95e-10	1.43e-08
comp31330_c0	565	122.3	5	-4.66021	down	1.64e-08	6.13e-07
comp31333_c0	304	34.97	1.43	-4.58127	down	4.2e-05	0.000536457
comp31335_c0	349	0	103.43	10.2105	up	5.56e-11	4.93e-09
comp31340_c0	278	2.87	122.02	5.29673	up	5.72e-08	1.79e-06
comp31341_c0	471	63.2	6.93	-3.24161	down	4.92e-05	0.000609831
comp31342_c0	465	85.73	6.55	-3.76129	down	3.1e-06	5.9e-05
comp31348_c0	238	154.1	4.57	-5.10099	down	2.22e-08	7.95e-07
comp31364_c0	337	36.28	1.94	-4.22929	down	1.48e-05	0.000225243
comp31370_c0	374	92.38	5.23	-4.18451	down	1.05e-06	2.31e-05
comp31371_c0	264	0	103.04	9.8016	up	6.94e-10	4.26e-08
comp31379_c0	690	89.75	1.58	-5.85619	down	1.9e-10	1.4e-08
comp31384_c0	643	4.96	52.76	3.33544	up	3.77e-05	0.000489256
comp31385_c0	331	0	54.53	9.21168	up	2.29e-08	8.13e-07
comp31386_c0	434	0	64.13	9.83578	up	5.48e-10	3.49e-08
comp31388_c0	466	0.57	35.46	5.74716	up	4.03e-07	1e-05
comp31389_c0	299	0	85.82	9.71856	up	1.13e-09	6.45e-08
comp31390_c0	465	0	58.92	9.81309	up	6.41e-10	4e-08
comp31400_c0	483	95.74	3.15	-4.96104	down	1.87e-08	6.8e-07
comp31413_c0	485	90.42	1.35	-6.06957	down	3.51e-10	2.36e-08
comp31416_c0	386	0	59.15	9.55037	up	3.26e-09	1.57e-07
comp31420_c0	480	0	61.61	9.92315	up	3.22e-10	2.21e-08
comp31423_c0	360	84.16	0.6	-6.99812	down	1.88e-09	9.93e-08
comp31426_c0	424	0	51.29	9.48008	up	4.77e-09	2.19e-07
comp31427_c0	298	0	75.89	9.53659	up	3.26e-09	1.57e-07
comp31433_c0	567	59.06	3.84	-3.98967	down	2.48e-06	4.86e-05
comp31434_c0	496	16.08	0.44	-5.076	down	8.44e-05	0.000975487
comp31435_c0	980	50.17	3.99	-3.70427	down	3.2e-06	6.05e-05
comp31438_c0	1048	0.25	77.19	8.03628	up	2.97e-13	5.28e-11
comp31441_c0	355	0.75	60.64	6.12798	up	4.81e-08	1.54e-06
comp31445_c0	223	0	45.83	8.39309	up	2.05e-06	4.16e-05
comp31447_c0	446	4.77	52.66	3.38394	up	5.24e-05	0.000645359
comp31453_c0	408	0	71.95	9.91252	up	3.47e-10	2.35e-08
comp31455_c0	455	0	19.12	8.16118	up	6.32e-06	0.000107859
comp31461_c0	288	0	61.16	9.17655	up	2.87e-08	9.94e-07
comp31465_c0	464	49.83	3.75	-3.77285	down	1.29e-05	0.000199741
comp31469_c0	855	0.93	42.71	5.40356	up	3.14e-08	1.06e-06
comp31474_c0	260	2.04	62.73	4.80127	up	7.46e-06	0.000124555
comp31484_c0	500	1.59	35.23	4.35238	up	1.21e-05	0.000188865
comp31495_c0	335	58.71	5.84	-3.37252	down	8.52e-05	0.000981297
comp31496_c0	1057	0	28.6	9.9546	up	2.59e-10	1.82e-08
comp31506_c0	593	1.34	37.4	4.68444	up	1.95e-06	3.98e-05
comp31520_c0	393	54.78	4.43	-3.66989	down	2.28e-05	0.000323295
comp31521_c0	514	0	31.73	9.06572	up	5.22e-08	1.66e-06
comp31523_c0	735	31.82	3.25	-3.33668	down	4.17e-05	0.000533053
comp31527_c0	581	0.46	32.56	5.94184	up	1.46e-07	4.09e-06
comp31528_c0	279	0	34.29	8.29822	up	3.54e-06	6.57e-05
comp31530_c0	241	0	60.45	8.90331	up	1.28e-07	3.66e-06
comp31531_c0	495	37.58	2.2	-4.12287	down	5.95e-06	0.000103837
comp31535_c0	229	0	62.67	8.88166	up	1.47e-07	4.09e-06
comp31537_c0	333	1.6	46.36	4.72235	up	1.19e-05	0.000185502
comp31542_c0	289	0	24.08	7.84051	up	2.82e-05	0.000387255
comp31547_c0	537	0.49	32.8	5.83892	up	2.54e-07	6.72e-06
comp31549_c0	513	0.52	32.64	5.76599	up	3.58e-07	9.03e-06
comp31550_c0	761	1.05	23.72	4.38751	up	9.85e-06	0.000157327
comp31551_c0	209	0	40.58	8.12478	up	7.72e-06	0.000127768
comp31552_c0	761	0	29.15	9.50861	up	3.94e-09	1.84e-07
comp31553_c0	219	0	60.57	8.76825	up	2.97e-07	7.73e-06
comp31558_c0	451	0	31.82	8.88166	up	1.47e-07	4.09e-06
comp31563_c0	659	1.21	40.59	4.95419	up	4.48e-07	1.09e-05
comp31566_c0	308	0.86	26.83	4.74982	up	6.91e-05	0.000817874
comp31567_c0	480	0.55	35.34	5.78457	up	3.58e-07	9.03e-06
comp31568_c0	409	0	28.71	8.59283	up	7.45e-07	1.72e-05
comp31569_c0	302	36.08	0.72	-5.52525	down	8.23e-06	0.00013471
comp31570_c0	316	1.68	41.98	4.50381	up	3.7e-05	0.000480965
comp31576_c0	727	0	21.83	9.0268	up	6.69e-08	2.05e-06
comp31583_c0	535	52.16	5.69	-3.24717	down	5.15e-05	0.000636232
comp31606_c0	335	0	20.12	7.79491	up	3.57e-05	0.000467484
comp31610_c0	339	0.78	37.85	5.38264	up	2.85e-06	5.49e-05
comp31612_c0	559	1.43	37.34	4.5971	up	3.35e-06	6.32e-05
comp31619_c0	436	3.05	43.39	3.73885	up	3.92e-05	0.000503851
comp31622_c0	1291	0	33.52	10.4718	up	1.01e-11	1.13e-09
comp31623_c0	692	15.32	0.94	-4.02817	down	4.2e-05	0.000536457
comp31638_c0	601	43.07	0.72	-5.85694	down	7.7e-09	3.26e-07
comp31648_c0	1474	30.65	3.84	-3.05528	down	6.27e-05	0.000752808
comp31650_c0	812	0.33	23.03	5.92519	up	1.46e-07	4.09e-06
comp31651_c0	353	40.66	2.46	-4.06126	down	1.51e-05	0.000229061
comp31657_c0	608	0	33.62	9.39094	up	7.83e-09	3.3e-07
comp31664_c0	349	38.08	2.49	-3.95047	down	2.84e-05	0.000388997
comp31665_c0	411	0	31.22	8.72027	up	3.45e-07	8.75e-06
comp31666_c0	1354	0	25.86	10.1664	up	7.15e-11	6.1e-09
comp31668_c0	219	1.21	45.67	5.02453	up	1.89e-05	0.000276388
comp31681_c0	374	39.08	0.58	-5.94807	down	8.42e-07	1.91e-05
comp31704_c0	437	31.63	1	-4.95887	down	6.56e-06	0.000111694
comp31733_c0	389	38.26	2.24	-4.11363	down	1.19e-05	0.000185502
comp31745_c0	469	31.17	1.39	-4.48652	down	3.95e-06	7.26e-05
comp31758_c0	277	38.38	1.57	-4.58127	down	4.2e-05	0.000536457
comp31776_c0	802	0.33	27.38	6.15679	up	3.98e-08	1.31e-06
comp31783_c0	608	0	16.45	8.36216	up	2.45e-06	4.82e-05
comp31784_c0	440	0	27.18	8.61924	up	6.35e-07	1.5e-05
comp31801_c0	298	0	24.08	7.88471	up	2.25e-05	0.000320292
comp31810_c0	744	0.71	19	4.59523	up	2.2e-05	0.000316627
[truncated: 59 more rows]
